# Supplementary material for: Effects of environmental and anthropogenic landscape features on mule deer harvest in Nebraska
Source: PeerJ. 2018 Sep 10;6:e5510. doi: 10.7717/peerj.5510 (PMC6136395; doi:10.7717/peerj.5510)
Supplement: Data S1 [file peerj-06-5510-s002.csv]

	year	county_num	county_name	harvest	effort	deer_100km	area_km	elev	slope	rough	ag	canopy	forest	ndviamp	ndvitin	develop	range	riparian	road	urban	elev_ps	slope_ps	rough_ps	ag_ps	canopy_ps	forest_ps	ndviamp_ps	ndvitin_ps	develop_ps	range_ps	riparian_ps	road_ps	urban_ps	elev_std	slope_std	rough_std	ag_std	canopy_std	forest_std	ndviamp_std	ndvitin_std	develop_std	range_std	riparian_std	road_std	urban_std	elev_ps_std	slope_ps_std	rough_ps_std
187	2016	75	ADAMS	1	1	0.07	1460.609985	593.8927705	2.204751691	0.652242689	0.824115805	1.692720527	0.0104399	58.3532639	53.70013006	1.415516516	0.128064168	0.01419479	3079.467451	0.023185337	6.386700466	0.791068354	-0.425806566	-0.192231533	0.526927604	-4.470648034	4.066532431	3.983434045	0.3482007	-2.047445572	-4.186802673	8.03251228	-3.722008739	-0.170586472	-0.711794689	-0.604938468	0.602175161	-0.235500312	-0.383588918	0.510239041	0.367624131	0.108847622	-0.552478398	-0.260998241	1.161741881	0.181317315	-0.089461469	-0.719421377	-0.711781244
94	2015	75	ADAMS	1	1.65	0.07	1460.61	593.89	2.2	0.65	0.82	1.69	0.01	58.35	53.7	1.42	0.13	0.01	3079.47	0.02	6.386695801	0.788911803	-0.429245637	-0.19723217	0.52532007	-4.509860006	4.066476497	3.983431623	0.351360849	-2.032557956	-4.509860006	8.032513108	-3.863232841	-0.170591186	-0.713110876	-0.605597823	0.594559435	-0.236102801	-0.392242347	0.510074119	0.367617945	0.109839443	-0.549008277	-0.394989612	1.161743594	0.131194769	-0.089467228	-0.721706314	-0.713893416
1	2014	75	ADAMS	0	0	0	1460.61	593.89	2.2	0.65	0.82	1.69	0.01	58.35	53.7	1.42	0.13	0.01	3079.47	0.02	6.386695801	0.788911803	-0.429245637	-0.19723217	0.52532007	-4.509860006	4.066476497	3.983431623	0.351360849	-2.032557956	-4.509860006	8.032513108	-3.863232841	-0.170591186	-0.713110876	-0.605597823	0.594559435	-0.236102801	-0.392242347	0.510074119	0.367617945	0.109839443	-0.549008277	-0.394989612	1.161743594	0.131194769	-0.089467228	-0.721706314	-0.713893416
95	2015	15	ANTELOPE	15	1.8	0.68	2222.11	568.95	3.34	1.23	0.6	2.86	0.01	56.24	54.91	0.47	0.38	0.01	1301.51	0	6.343794314	1.206270163	0.207826847	-0.509160344	1.051171214	-4.509860006	4.029646028	4.005713693	-0.752897185	-0.964955904	-4.509860006	7.171281176	-6.907755279	-0.213032542	-0.397338374	-0.435076722	0.187479958	0.023005664	-0.392242347	0.403457697	0.425169566	-0.100316426	-0.100864968	-0.394989612	-0.032871836	-0.183513192	-0.142431291	-0.279501416	-0.322622887
188	2016	15	ANTELOPE	7	2.5	0.32	2222.110107	568.9469366	3.342451561	1.229919134	0.597590916	2.858203623	0.009455871	56.2402153	54.90576643	0.471016878	0.377863651	0.01094232	1301.510875	0.004147241	6.34378893	1.207003675	0.207761154	-0.513176859	1.050543133	-4.56059164	4.029649856	4.005636591	-0.750740536	-0.970578899	-4.427666885	7.171281848	-5.269294436	-0.213037755	-0.396659308	-0.435100497	0.183022283	0.022607838	-0.402946102	0.403468576	0.424968203	-0.100091475	-0.10469453	-0.364889715	-0.032871248	-0.118254704	-0.142437938	-0.278724236	-0.322663234
2	2014	15	ANTELOPE	10	5.1	0.45	2222.11	568.95	3.34	1.23	0.6	2.86	0.01	56.24	54.91	0.47	0.38	0.01	1301.51	0	6.343794314	1.206270163	0.207826847	-0.509160344	1.051171214	-4.509860006	4.029646028	4.005713693	-0.752897185	-0.964955904	-4.509860006	7.171281176	-6.907755279	-0.213032542	-0.397338374	-0.435076722	0.187479958	0.023005664	-0.392242347	0.403457697	0.425169566	-0.100316426	-0.100864968	-0.394989612	-0.032871836	-0.183513192	-0.142431291	-0.279501416	-0.322622887
189	2016	34	ARTHUR	147	2.14	7.91	1859.150024	1119.788431	6.863628076	3.998594219	0.028076867	0.143325153	0.001219577	33.27856869	31.42532616	0.197050376	0.951940655	0.018710171	833.2809056	5.27E-05	7.020895939	1.926381861	1.386192911	-3.537812369	-1.935686518	-6.110438642	3.504943656	3.447645954	-1.619233856	-0.048202649	-3.926620482	6.725372007	-6.856396987	0.72435037	0.578683429	0.378895232	-0.870784449	-0.578629763	-0.564965167	-0.756762996	-0.691839566	-0.160697442	0.924380542	-0.116766445	-0.347476045	-0.182683936	0.693485035	0.483480591	0.401093682
96	2015	34	ARTHUR	158	2.28	8.5	1859.15	1119.79	6.86	4	0.03	0.14	0	33.28	31.43	0.2	0.95	0.02	833.28	0	7.02089734	1.925853204	1.38654433	-3.473768074	-1.958995389	-6.907755279	3.504986664	3.447794667	-1.604450371	-0.050241216	-3.863232841	6.72537092	-6.907755279	0.72435304	0.577678475	0.379308535	-0.867225958	-0.579366152	-0.5889559	-0.756690673	-0.691617262	-0.160044936	0.920901776	-0.0755663	-0.347476654	-0.183513192	0.693486765	0.482920461	0.401309513
3	2014	34	ARTHUR	125	6.37	6.72	1859.15	1119.79	6.86	4	0.03	0.14	0	33.28	31.43	0.2	0.95	0.02	833.28	0	7.02089734	1.925853204	1.38654433	-3.473768074	-1.958995389	-6.907755279	3.504986664	3.447794667	-1.604450371	-0.050241216	-3.863232841	6.72537092	-6.907755279	0.72435304	0.577678475	0.379308535	-0.867225958	-0.579366152	-0.5889559	-0.756690673	-0.691617262	-0.160044936	0.920901776	-0.0755663	-0.347476654	-0.183513192	0.693486765	0.482920461	0.401309513
97	2015	33	BANNER	223	2.24	11.54	1931.76	1417.76	6.03	6.18	0.32	1.17	0.02	30.52	24.56	0.12	0.65	0	921.2	0	7.256834146	1.796912834	1.821480071	-1.136314156	0.157858085	-3.863232841	3.418414971	3.201159819	-2.111964733	-0.429245637	-6.907755279	6.825678253	-6.907755279	1.231420032	0.347773934	1.020232672	-0.330621194	-0.351262118	-0.195528795	-0.896151017	-1.018377293	-0.177742272	0.383129805	-0.714412925	-0.288403003	-0.183513192	0.984762728	0.346303903	0.668433807
4	2014	33	BANNER	186	2.54	9.63	1931.76	1417.76	6.03	6.18	0.32	1.17	0.02	30.52	24.56	0.12	0.65	0	921.2	0	7.256834146	1.796912834	1.821480071	-1.136314156	0.157858085	-3.863232841	3.418414971	3.201159819	-2.111964733	-0.429245637	-6.907755279	6.825678253	-6.907755279	1.231420032	0.347773934	1.020232672	-0.330621194	-0.351262118	-0.195528795	-0.896151017	-1.018377293	-0.177742272	0.383129805	-0.714412925	-0.288403003	-0.183513192	0.984762728	0.346303903	0.668433807
190	2016	33	BANNER	235	2.59	12.17	1931.76001	1417.759412	6.029475542	6.183632264	0.323738964	1.169083417	0.023138412	30.5160972	24.56327009	0.119703965	0.649012015	0.002441038	921.1996502	0.001642102	7.256833731	1.79682587	1.822067548	-1.124733607	0.157075043	-3.723950848	3.41828709	3.201292952	-2.114414301	-0.430764432	-5.671982109	6.825677874	-5.936180467	1.231419031	0.347628663	1.021300564	-0.32370276	-0.351465105	-0.133791977	-0.896348222	-1.018221756	-0.17780776	0.38135877	-0.636440481	-0.288403238	-0.157674063	0.984762216	0.346211762	0.668794618
5	2014	25	BLAINE	79	2.28	4.27	1848.97	805.09	5.8	3.62	0.02	0.43	0	35.03	34.4	0.13	0.96	0.02	439.88	0	6.690955315	1.758030316	1.286750231	-3.863232841	-0.841647189	-6.907755279	3.556233384	3.538085634	-2.032557956	-0.03978087	-3.863232841	6.086504236	-6.907755279	0.188815964	0.284065447	0.267587814	-0.885729571	-0.515142686	-0.5889559	-0.66826473	-0.550354193	-0.175530105	0.938827508	-0.0755663	-0.611803022	-0.183513192	0.286156587	0.305106597	0.340019015
98	2015	25	BLAINE	92	2.28	4.98	1848.97	805.09	5.8	3.62	0.02	0.43	0	35.03	34.4	0.13	0.96	0.02	439.88	0	6.690955315	1.758030316	1.286750231	-3.863232841	-0.841647189	-6.907755279	3.556233384	3.538085634	-2.032557956	-0.03978087	-3.863232841	6.086504236	-6.907755279	0.188815964	0.284065447	0.267587814	-0.885729571	-0.515142686	-0.5889559	-0.66826473	-0.550354193	-0.175530105	0.938827508	-0.0755663	-0.611803022	-0.183513192	0.286156587	0.305106597	0.340019015
191	2016	25	BLAINE	67	2.57	3.62	1848.969971	805.0898776	5.803359685	3.624627593	0.020880884	0.425047721	0.003320511	35.0321625	34.40195252	0.12931068	0.958776733	0.016563636	439.8816106	0.000458236	6.690955162	1.758609305	1.288027402	-3.8221419	-0.853203918	-5.444381597	3.556295113	3.53814239	-2.037833834	-0.041054591	-4.041924651	6.086507897	-6.530527793	0.188815756	0.284996058	0.268948335	-0.884099617	-0.516239419	-0.523636948	-0.668155461	-0.550261324	-0.175682594	0.936634713	-0.185331777	-0.61180194	-0.176302666	0.286156399	0.305720055	0.340803415
99	2015	32	BOONE	11	1.45	0.62	1778.76	580.03	6.12	3.11	0.62	2.09	0.02	55.18	53.59	0.53	0.35	0.01	1221.03	0	6.36308155	1.811725482	1.134944218	-0.476424197	0.73764242	-3.863232841	4.010618691	3.981381144	-0.632993258	-1.046969056	-4.509860006	7.107450863	-6.907755279	-0.194177281	0.372703342	0.117646846	0.224487183	-0.14751871	-0.195528795	0.34989684	0.362385979	-0.087043424	-0.154642165	-0.394989612	-0.086946533	-0.183513192	-0.118620219	0.36199839	0.246784383
192	2016	32	BOONE	14	1.71	0.79	1778.76001	580.0283953	6.119349918	3.107000717	0.615074281	2.094772081	0.023525533	55.18409904	53.59022678	0.531923898	0.349109551	0.008839266	1221.030915	0.003451369	6.363078784	1.811619271	1.133979663	-0.484387737	0.739922021	-3.708040541	4.010692972	3.981385375	-0.629376645	-1.049509171	-4.621374164	7.107451612	-5.41454359	-0.194180011	0.372523274	0.116765051	0.215372824	-0.146461884	-0.126176783	0.350103961	0.362396765	-0.086617825	-0.15623836	-0.432066162	-0.086945919	-0.129204527	-0.118623634	0.361885856	0.246191983
6	2014	32	BOONE	11	3.55	0.62	1778.76	580.03	6.12	3.11	0.62	2.09	0.02	55.18	53.59	0.53	0.35	0.01	1221.03	0	6.36308155	1.811725482	1.134944218	-0.476424197	0.73764242	-3.863232841	4.010618691	3.981381144	-0.632993258	-1.046969056	-4.509860006	7.107450863	-6.907755279	-0.194177281	0.372703342	0.117646846	0.224487183	-0.14751871	-0.195528795	0.34989684	0.362385979	-0.087043424	-0.154642165	-0.394989612	-0.086946533	-0.183513192	-0.118620219	0.36199839	0.246784383
7	2014	13	BOX BUTTE	198	2.16	7.1	2790.08	1271.93	2.71	0.89	0.5	0.05	0	37.39	29.28	0.74	0.49	0.01	807.08	0	7.148291497	0.997317571	-0.115410852	-0.691149178	-2.975929646	-6.907755279	3.621430034	3.376938842	-0.299754654	-0.711311151	-4.509860006	6.693424035	-6.907755279	0.98325552	-0.57184423	-0.535037367	0.002443833	-0.599297572	-0.5889559	-0.54901603	-0.793878407	-0.040587916	0.096318088	-0.394989612	-0.365080494	-0.183513192	0.850761319	-0.500893554	-0.521145643
100	2015	13	BOX BUTTE	208	2.31	7.45	2790.08	1271.93	2.71	0.89	0.5	0.05	0	37.39	29.28	0.74	0.49	0.01	807.08	0	7.148291497	0.997317571	-0.115410852	-0.691149178	-2.975929646	-6.907755279	3.621430034	3.376938842	-0.299754654	-0.711311151	-4.509860006	6.693424035	-6.907755279	0.98325552	-0.57184423	-0.535037367	0.002443833	-0.599297572	-0.5889559	-0.54901603	-0.793878407	-0.040587916	0.096318088	-0.394989612	-0.365080494	-0.183513192	0.850761319	-0.500893554	-0.521145643
193	2016	13	BOX BUTTE	251	2.76	9	2790.080078	1271.932689	2.709993705	0.8933795	0.498520178	0.046958401	0.003425514	37.38776394	29.27639384	0.738160778	0.487881901	0.007238555	807.0835122	0.002933852	7.148293611	0.997315248	-0.111625097	-0.694107285	-3.03742129	-5.420368849	3.62137023	3.376815677	-0.30223982	-0.71563433	-4.798930315	6.693428387	-5.53813618	0.983260096	-0.571845974	-0.534043788	-0.000294373	-0.599971165	-0.521571397	-0.549129016	-0.794049928	-0.040994782	0.09252124	-0.483196603	-0.365078134	-0.137347863	0.850763929	-0.500896015	-0.518820548
194	2016	5	BOYD	60	2.17	4.25	1410.359985	528.0327688	7.154525844	5.482355962	0.326760756	4.623485804	0.092703526	45.95125225	47.6376165	0.352778388	0.54205484	0.036805244	1066.8965	0.001605444	6.269160238	1.967884904	1.701717315	-1.115471339	1.531365187	-2.36761946	3.827602863	3.863643703	-1.039084584	-0.61054497	-3.275307456	6.972510183	-5.950152177	-0.282662966	0.659260197	0.815124001	-0.318111353	0.41354763	1.234648093	-0.116423572	0.079270839	-0.126247804	0.189630201	0.461232371	-0.190509188	-0.158250891	-0.234570847	0.527454428	0.594879168
101	2015	5	BOYD	72	2.2	5.11	1410.36	528.03	7.15	5.48	0.33	4.62	0.09	45.95	47.64	0.35	0.54	0.04	1066.9	0	6.269154994	1.967252207	1.701287566	-1.105636904	1.530611132	-2.396895772	3.827575611	3.863693735	-1.046969056	-0.614336	-3.194183212	6.972513463	-6.907755279	-0.282667677	0.658006568	0.814431343	-0.312117581	0.412775663	1.181466072	-0.116486847	0.079384206	-0.12686243	0.18594675	0.563280326	-0.190506836	-0.183513192	-0.23457732	0.526784066	0.594615229
8	2014	5	BOYD	61	3.6	4.33	1410.36	528.03	7.15	5.48	0.33	4.62	0.09	45.95	47.64	0.35	0.54	0.04	1066.9	0	6.269154994	1.967252207	1.701287566	-1.105636904	1.530611132	-2.396895772	3.827575611	3.863693735	-1.046969056	-0.614336	-3.194183212	6.972513463	-6.907755279	-0.282667677	0.658006568	0.814431343	-0.312117581	0.412775663	1.181466072	-0.116486847	0.079384206	-0.12686243	0.18594675	0.563280326	-0.190506836	-0.183513192	-0.23457732	0.526784066	0.594615229
9	2014	9	BROWN	70	2.19	2.21	3171.57	788.6	4.82	3	0.07	2.5	0.03	38.58	38.34	0.19	0.88	0.02	527.57	0	6.67026049	1.572981375	1.098945566	-2.645075402	0.916690652	-3.473768074	3.652759927	3.64651982	-1.655481851	-0.126697653	-3.863232841	6.268283453	-6.907755279	0.160754298	0.012611892	0.085306637	-0.793211508	-0.056720017	0.001184758	-0.488886389	-0.362954699	-0.162257103	0.79542165	-0.0755663	-0.552883908	-0.183513192	0.260607775	0.109041164	0.224675107
195	2016	9	BROWN	104	2.51	3.28	3171.570068	788.59568	4.819766748	3.003679608	0.067820798	2.504207864	0.031935742	38.58299319	38.33549803	0.193697891	0.877327628	0.021508625	527.5705659	0.001407207	6.670255011	1.572932992	1.100170943	-2.676249283	0.918371711	-3.413196828	3.652837506	3.646402394	-1.636306199	-0.129735602	-3.79385671	6.268284526	-6.029288125	0.160746947	0.012547283	0.086388449	-0.797243819	-0.055788143	0.039263426	-0.488735146	-0.363168828	-0.161439068	0.790631227	-0.0273773	-0.552883528	-0.161370229	0.260601012	0.1089899	0.225427696
102	2015	9	BROWN	91	2.71	2.87	3171.57	788.6	4.82	3	0.07	2.5	0.03	38.58	38.34	0.19	0.88	0.02	527.57	0	6.67026049	1.572981375	1.098945566	-2.645075402	0.916690652	-3.473768074	3.652759927	3.64651982	-1.655481851	-0.126697653	-3.863232841	6.268283453	-6.907755279	0.160754298	0.012611892	0.085306637	-0.793211508	-0.056720017	0.001184758	-0.488886389	-0.362954699	-0.162257103	0.79542165	-0.0755663	-0.552883908	-0.183513192	0.260607775	0.109041164	0.224675107
196	2016	65	BUFFALO	42	2.35	1.66	2524.530029	666.3700814	4.477719976	2.245644916	0.394555249	2.286048957	0.050826037	52.63977279	52.01051198	1.467588639	0.501862222	0.039643083	1762.92	0.013113408	6.501846695	1.499337286	0.809437955	-0.927464807	0.827262321	-2.959862611	3.963490968	3.951465078	0.38430183	-0.687439059	-3.202926617	7.474727371	-4.260630011	-0.047249048	-0.082197423	-0.136475189	-0.192667049	-0.104101664	0.41086113	0.22154142	0.28726028	0.120366845	0.117581989	0.551879565	0.277150609	0.022831503	0.052692396	0.031012831	0.046868344
10	2014	65	BUFFALO	28	2.38	1.11	2524.53	666.37	4.48	2.25	0.39	2.29	0.05	52.64	52.01	1.47	0.5	0.04	1762.92	0.01	6.501846572	1.499846236	0.811374562	-0.939047719	0.828988403	-2.975929646	3.963495284	3.951455235	0.385942442	-0.691149178	-3.194183212	7.474727371	-4.509860006	-0.047249187	-0.081565871	-0.135194786	-0.201095906	-0.103226665	0.394611863	0.2215529	0.287235928	0.120900279	0.11424382	0.563280326	0.277150609	-0.026159211	0.052692245	0.03155208	0.048057749
103	2015	65	BUFFALO	51	2.46	2.02	2524.53	666.37	4.48	2.25	0.39	2.29	0.05	52.64	52.01	1.47	0.5	0.04	1762.92	0.01	6.501846572	1.499846236	0.811374562	-0.939047719	0.828988403	-2.975929646	3.963495284	3.951455235	0.385942442	-0.691149178	-3.194183212	7.474727371	-4.509860006	-0.047249187	-0.081565871	-0.135194786	-0.201095906	-0.103226665	0.394611863	0.2215529	0.287235928	0.120900279	0.11424382	0.563280326	0.277150609	-0.026159211	0.052692245	0.03155208	0.048057749
11	2014	30	BURT	0	0	0	1286.64	372.8	4.83	2.51	0.81	2.84	0.03	62.03	58.5	0.69	0.13	0.02	1428.44	0.01	5.921044765	1.575053486	0.92068108	-0.209487225	1.044156103	-3.473768074	4.12763426	4.069043848	-0.369615455	-2.032557956	-3.863232841	7.264338919	-4.509860006	-0.54682853	0.015381827	-0.058754293	0.576055822	0.01857646	0.001184758	0.696021245	0.595921896	-0.051648751	-0.549008277	-0.0755663	0.052412725	-0.026159211	-0.664337069	0.111236632	0.115190485
104	2015	30	BURT	0	0	0	1286.64	372.8	4.83	2.51	0.81	2.84	0.03	62.03	58.5	0.69	0.13	0.02	1428.44	0.01	5.921044765	1.575053486	0.92068108	-0.209487225	1.044156103	-3.473768074	4.12763426	4.069043848	-0.369615455	-2.032557956	-3.863232841	7.264338919	-4.509860006	-0.54682853	0.015381827	-0.058754293	0.576055822	0.01857646	0.001184758	0.696021245	0.595921896	-0.051648751	-0.549008277	-0.0755663	0.052412725	-0.026159211	-0.664337069	0.111236632	0.115190485
197	2016	30	BURT	0	0	0	1286.640015	372.8004046	4.827492642	2.505321555	0.812634034	2.843145451	0.033719835	62.03201992	58.50100042	0.694655854	0.128439437	0.016124568	1428.439289	0.008117505	5.921045851	1.574534337	0.918816162	-0.206244604	1.045262654	-3.360444142	4.127666823	4.069060949	-0.362900204	-2.044542175	-4.067241121	7.264338421	-4.697559087	-0.546827841	0.014687305	-0.060129765	0.580929737	0.019273052	0.074358953	0.69612331	0.595969479	-0.050618798	-0.551805701	-0.199356632	0.052412247	-0.055781019	-0.664335729	0.110686577	0.114045109
12	2014	47	BUTLER	1	1	0.07	1512.61	472.39	3.63	1.64	0.79	3.13	0.03	58.26	54.73	0.57	0.17	0.01	1807.4	0.01	6.157807032	1.289508092	0.495305812	-0.234457311	1.141352442	-3.473768074	4.064932916	4.002430277	-0.560366069	-1.766091722	-4.509860006	7.499645181	-4.509860006	-0.377352402	-0.317010281	-0.314535944	0.539048597	0.082799925	0.001184758	0.5055265	0.416608167	-0.078194755	-0.477305348	-0.394989612	0.307036824	-0.026159211	-0.372042031	-0.191308095	-0.146062057
105	2015	47	BUTLER	2	2	0.13	1512.61	472.39	3.63	1.64	0.79	3.13	0.03	58.26	54.73	0.57	0.17	0.01	1807.4	0.01	6.157807032	1.289508092	0.495305812	-0.234457311	1.141352442	-3.473768074	4.064932916	4.002430277	-0.560366069	-1.766091722	-4.509860006	7.499645181	-4.509860006	-0.377352402	-0.317010281	-0.314535944	0.539048597	0.082799925	0.001184758	0.5055265	0.416608167	-0.078194755	-0.477305348	-0.394989612	0.307036824	-0.026159211	-0.372042031	-0.191308095	-0.146062057
198	2016	47	BUTLER	0	0	0	1512.609985	472.393242	3.626052159	1.637977526	0.786309987	3.132723078	0.026609427	58.26038644	54.72505294	0.565465183	0.169648177	0.009350045	1807.401171	0.008082364	6.157813895	1.288420241	0.494072588	-0.239133224	1.142221779	-3.589598007	4.064939549	4.002339884	-0.56833966	-1.768151286	-4.570764411	7.499645829	-4.701420768	-0.377346885	-0.318103807	-0.315130555	0.53222074	0.083402979	-0.065512408	0.505546026	0.416372869	-0.079197933	-0.477936016	-0.41575069	0.30703761	-0.056333977	-0.372033558	-0.192460709	-0.146819466
13	2014	59	CASS	1	1	0.07	1465.63	356.63	5.54	2.55	0.77	7.15	0.09	60.82	58.5	1.16	0.1	0.02	1932.04	0.01	5.876701634	1.71217499	0.936485439	-0.260066905	1.967252207	-2.396895772	4.107935124	4.069043848	0.149281703	-2.292634762	-3.863232841	7.566332236	-4.509860006	-0.57434564	0.212047157	-0.046994217	0.502041372	0.973070036	1.181466072	0.634881022	0.595921896	0.0523231	-0.602785474	-0.0755663	0.390782727	-0.026159211	-0.719080915	0.256521372	0.124897041
199	2016	59	CASS	2	1	0.14	1465.630005	356.6325	5.542063211	2.554195502	0.772637705	7.153023935	0.088077131	60.82492975	58.4957867	1.158257898	0.103922619	0.020621657	1932.042745	0.014702227	5.876708644	1.712547274	0.938128738	-0.256651596	1.967674987	-2.418252644	4.108016174	4.068971825	0.147780057	-2.254532162	-3.834059828	7.566333657	-4.15395273	-0.574341385	0.212618653	-0.045760731	0.506922079	0.973739717	1.143640633	0.635130117	0.595721497	0.051937718	-0.595753892	-0.055709126	0.390784572	0.047832202	-0.719072261	0.256915819	0.125906306
106	2015	59	CASS	3	1.5	0.2	1465.63	356.63	5.54	2.55	0.77	7.15	0.09	60.82	58.5	1.16	0.1	0.02	1932.04	0.01	5.876701634	1.71217499	0.936485439	-0.260066905	1.967252207	-2.396895772	4.107935124	4.069043848	0.149281703	-2.292634762	-3.863232841	7.566332236	-4.509860006	-0.57434564	0.212047157	-0.046994217	0.502041372	0.973070036	1.181466072	0.634881022	0.595921896	0.0523231	-0.602785474	-0.0755663	0.390782727	-0.026159211	-0.719080915	0.256521372	0.124897041
107	2015	8	CEDAR	1	1	0.05	1931.03	453.53	5.38	2.58	0.73	3.19	0.02	57.96	57.28	0.54	0.24	0.01	1539.26	0.01	6.117063624	1.682874231	0.948176921	-0.313341819	1.160334347	-3.863232841	4.059770371	4.047968981	-0.614336	-1.422958345	-4.509860006	7.33905771	-4.509860006	-0.409447188	0.167728209	-0.03817416	0.428026922	0.096087539	-0.195528795	0.490367766	0.537894642	-0.084831256	-0.351825221	-0.394989612	0.126872938	-0.026159211	-0.422341837	0.225476255	0.132077594
200	2016	8	CEDAR	1	1	0.05	1931.030029	453.5296595	5.38043117	2.582794175	0.725397359	3.190434768	0.015688438	57.96034384	57.28372849	0.543943188	0.238514854	0.013704553	1539.258065	0.006017349	6.117062874	1.682954356	0.949258929	-0.319658087	1.160470586	-4.093039135	4.059776303	4.04803407	-0.607073732	-1.429139843	-4.219598105	7.339056453	-4.959369768	-0.409447768	0.167847641	-0.037352667	0.419510373	0.096183823	-0.280343062	0.49038514	0.538071981	-0.083958957	-0.354487454	-0.276657553	0.126871638	-0.08882781	-0.422342763	0.22556115	0.13274213
14	2014	8	CEDAR	2	4	0.1	1931.03	453.53	5.38	2.58	0.73	3.19	0.02	57.96	57.28	0.54	0.24	0.01	1539.26	0.01	6.117063624	1.682874231	0.948176921	-0.313341819	1.160334347	-3.863232841	4.059770371	4.047968981	-0.614336	-1.422958345	-4.509860006	7.33905771	-4.509860006	-0.409447188	0.167728209	-0.03817416	0.428026922	0.096087539	-0.195528795	0.490367766	0.537894642	-0.084831256	-0.351825221	-0.394989612	0.126872938	-0.026159211	-0.422341837	0.225476255	0.132077594
15	2014	68	CHASE	201	1.09	8.65	2323.95	1018.92	3.5	1.89	0.56	0.21	0	44.05	38.35	0.17	0.42	0.01	992.01	0	6.926499503	1.253048642	0.63710579	-0.578034373	-1.555897146	-6.907755279	3.785348054	3.646780603	-1.766091722	-0.865122445	-4.509860006	6.899734196	-6.907755279	0.552698687	-0.353019426	-0.241035469	0.113465508	-0.563863936	-0.5889559	-0.212492156	-0.362479066	-0.166681437	-0.029162039	-0.394989612	-0.2408256	-0.183513192	0.576947844	-0.229938081	-0.058972827
108	2015	68	CHASE	209	2.01	8.99	2323.95	1018.92	3.5	1.89	0.56	0.21	0	44.05	38.35	0.17	0.42	0.01	992.01	0	6.926499503	1.253048642	0.63710579	-0.578034373	-1.555897146	-6.907755279	3.785348054	3.646780603	-1.766091722	-0.865122445	-4.509860006	6.899734196	-6.907755279	0.552698687	-0.353019426	-0.241035469	0.113465508	-0.563863936	-0.5889559	-0.212492156	-0.362479066	-0.166681437	-0.029162039	-0.394989612	-0.2408256	-0.183513192	0.576947844	-0.229938081	-0.058972827
201	2016	68	CHASE	253	2.31	10.89	2323.949951	1018.91619	3.495036019	1.887771814	0.564328245	0.213198765	0.003455042	44.0540928	38.34796784	0.170781296	0.420788555	0.00874658	992.0131546	0.00268119	6.926495764	1.251629761	0.635926784	-0.570348752	-1.540850887	-5.41371879	3.78544096	3.646727613	-1.761533146	-0.863251145	-4.630838825	6.899737376	-5.60451921	0.552692203	-0.354394416	-0.24169056	0.121474325	-0.563155537	-0.520990541	-0.212285351	-0.362575722	-0.166508601	-0.027748496	-0.435026769	-0.240823481	-0.1413236	0.576943228	-0.231441432	-0.059696936
16	2014	3	CHERRY	497	2.25	3.19	15559.3	972.75	5.72	3.53	0.01	0.76	0.01	36.04	35.04	0.15	0.95	0.03	560.06	0	6.88012814	1.744143615	1.261581117	-4.509860006	-0.273121921	-4.509860006	3.584657179	3.556518804	-1.890475442	-0.050241216	-3.473768074	6.328045706	-6.907755279	0.474129425	0.261905973	0.241127643	-0.904233183	-0.442060811	-0.392242347	-0.617230329	-0.519913666	-0.171105771	0.920901776	0.243857013	-0.531053802	-0.183513192	0.519700042	0.290393181	0.324560912
202	2016	3	CHERRY	609	2.34	3.91	15559.2998	972.7498958	5.719439757	3.528249426	0.009463725	0.762715531	0.011285347	36.03829999	35.04439851	0.151127766	0.946643244	0.03165735	560.0620637	0.000937612	6.880128033	1.744045683	1.261085221	-4.559840765	-0.269559901	-4.399348028	3.584610009	3.556644321	-1.883034545	-0.053777172	-3.421685334	6.328049391	-6.246298992	0.474129248	0.26175079	0.240612971	-0.905225486	-0.441459429	-0.36695783	-0.617316229	-0.519704458	-0.170856291	0.914884545	0.296796636	-0.531052416	-0.168759494	0.51969991	0.290289419	0.324256348
109	2015	3	CHERRY	534	2.4	3.43	15559.3	972.75	5.72	3.53	0.01	0.76	0.01	36.04	35.04	0.15	0.95	0.03	560.06	0	6.88012814	1.744143615	1.261581117	-4.509860006	-0.273121921	-4.509860006	3.584657179	3.556518804	-1.890475442	-0.050241216	-3.473768074	6.328045706	-6.907755279	0.474129425	0.261905973	0.241127643	-0.904233183	-0.442060811	-0.392242347	-0.617230329	-0.519913666	-0.171105771	0.920901776	0.243857013	-0.531053802	-0.183513192	0.519700042	0.290393181	0.324560912
110	2015	45	CHEYENNE	152	2.49	4.91	3096.77	1301.61	2.93	1.14	0.67	0.06	0	33.63	25.28	0.33	0.31	0.01	1108.9	0.01	7.171358007	1.075343662	0.131905071	-0.398986142	-2.796881415	-6.907755279	3.515448261	3.230053125	-1.105636904	-1.167962367	-4.509860006	7.011124714	-4.509860006	1.033763116	-0.510905677	-0.461536893	0.317005246	-0.59708297	-0.5889559	-0.739005484	-0.9841317	-0.131286764	-0.226345095	-0.394989612	-0.162286939	-0.026159211	0.879238096	-0.418222347	-0.369251731
203	2016	45	CHEYENNE	183	2.53	5.91	3096.77002	1301.610961	2.929283047	1.13671304	0.672832537	0.055551506	0.004015866	33.63004953	25.28342047	0.334069396	0.311047364	0.006277205	1108.896044	0.005601649	7.171358745	1.075099021	0.129020142	-0.39477366	-2.872603445	-5.295149191	3.515449733	3.230188414	-1.093417616	-1.164600295	-4.923008419	7.011121146	-5.020435813	1.033764752	-0.511104269	-0.462503265	0.322246463	-0.598068134	-0.509958373	-0.739002981	-0.983969011	-0.130386546	-0.224467618	-0.513904364	-0.162289597	-0.095369015	0.879239008	-0.418481551	-0.371023567
17	2014	45	CHEYENNE	128	4.8	4.13	3096.77	1301.61	2.93	1.14	0.67	0.06	0	33.63	25.28	0.33	0.31	0.01	1108.9	0.01	7.171358007	1.075343662	0.131905071	-0.398986142	-2.796881415	-6.907755279	3.515448261	3.230053125	-1.105636904	-1.167962367	-4.509860006	7.011124714	-4.509860006	1.033763116	-0.510905677	-0.461536893	0.317005246	-0.59708297	-0.5889559	-0.739005484	-0.9841317	-0.131286764	-0.226345095	-0.394989612	-0.162286939	-0.026159211	0.879238096	-0.418222347	-0.369251731
204	2016	73	CLAY	1	2	0.07	1484.839966	539.3506826	1.669841931	0.407136294	0.797748391	1.401334413	0.008410968	57.95015838	54.30842788	0.614854368	0.144564195	0.038575213	1694.24529	0.010701233	6.29036783	0.51332765	-0.896154106	-0.224709288	0.338138286	-4.665879461	4.059600559	3.994697838	-0.484744759	-1.927138087	-3.229552291	7.434993254	-4.448061058	-0.263402837	-0.859961174	-0.677000213	0.55338592	-0.300030747	-0.42350076	0.489870478	0.396556796	-0.06827222	-0.522900891	0.517769308	0.231007913	-0.015125031	-0.208388997	-1.01369678	-1.000654386
18	2014	73	CLAY	0	0	0	1484.84	539.35	1.67	0.41	0.8	1.4	0.01	57.95	54.31	0.61	0.14	0.04	1694.25	0.01	6.290366565	0.51342225	-0.889162064	-0.221894332	0.337186267	-4.509860006	4.059597826	3.994726785	-0.49265832	-1.958995389	-3.194183212	7.434996034	-4.509860006	-0.263403999	-0.85991739	-0.676158278	0.55755221	-0.300326266	-0.392242347	0.489862475	0.396631572	-0.069346087	-0.531082545	0.563280326	0.231011077	-0.026159211	-0.208390559	-1.013596548	-0.996360087
111	2015	73	CLAY	0	0	0	1484.84	539.35	1.67	0.41	0.8	1.4	0.01	57.95	54.31	0.61	0.14	0.04	1694.25	0.01	6.290366565	0.51342225	-0.889162064	-0.221894332	0.337186267	-4.509860006	4.059597826	3.994726785	-0.49265832	-1.958995389	-3.194183212	7.434996034	-4.509860006	-0.263403999	-0.85991739	-0.676158278	0.55755221	-0.300326266	-0.392242347	0.489862475	0.396631572	-0.069346087	-0.531082545	0.563280326	0.231011077	-0.026159211	-0.208390559	-1.013596548	-0.996360087
205	2016	37	COLFAX	2	1.5	0.18	1083.390015	453.8251468	4.14030511	1.619245725	0.766016177	3.489729607	0.016121815	59.45868536	56.84792008	0.725504097	0.177551659	0.027769868	2073.47419	0.012540481	6.117714188	1.421010982	0.48257782	-0.265247387	1.250110771	-4.067401898	4.085298526	4.040397224	-0.319511157	-1.722877313	-3.54842669	7.636981314	-4.302071488	-0.408944926	-0.175659122	-0.32063774	0.49466986	0.162465726	-0.27181795	0.566095004	0.517343485	-0.043794652	-0.463768446	0.172621398	0.485812686	0.013816269	-0.421538683	-0.051976462	-0.153879202
19	2014	37	COLFAX	0	0	0	1083.39	453.83	4.14	1.62	0.77	3.49	0.02	59.46	56.85	0.73	0.18	0.03	2073.47	0.01	6.117724882	1.420937305	0.483043243	-0.260066905	1.250188228	-3.863232841	4.085320635	4.04043381	-0.313341819	-1.709258248	-3.473768074	7.636979294	-4.509860006	-0.408936667	-0.175743635	-0.320415982	0.502041372	0.162525607	-0.195528795	0.566161432	0.517442413	-0.042800083	-0.459379615	0.243857013	0.485809871	-0.026159211	-0.42152548	-0.052054526	-0.153593354
112	2015	37	COLFAX	0	0	0	1083.39	453.83	4.14	1.62	0.77	3.49	0.02	59.46	56.85	0.73	0.18	0.03	2073.47	0.01	6.117724882	1.420937305	0.483043243	-0.260066905	1.250188228	-3.863232841	4.085320635	4.04043381	-0.313341819	-1.709258248	-3.473768074	7.636979294	-4.509860006	-0.408936667	-0.175743635	-0.320415982	0.502041372	0.162525607	-0.195528795	0.566161432	0.517442413	-0.042800083	-0.459379615	0.243857013	0.485809871	-0.026159211	-0.42152548	-0.052054526	-0.153593354
20	2014	20	CUMING	0	0	0	1487.11	436.63	4.26	1.47	0.82	2.79	0.01	61.15	58.37	0.73	0.14	0.02	1737.18	0.01	6.079088445	1.449503875	0.385942442	-0.19723217	1.026399955	-4.509860006	4.113346215	4.066819191	-0.313341819	-1.958995389	-3.863232841	7.460018963	-4.509860006	-0.438206568	-0.142504425	-0.364516266	0.594559435	0.007503448	-0.392242347	0.651555628	0.589738664	-0.042800083	-0.531082545	-0.0755663	0.259855843	-0.026159211	-0.469224123	-0.021787306	-0.21322971
113	2015	20	CUMING	0	0	0	1487.11	436.63	4.26	1.47	0.82	2.79	0.01	61.15	58.37	0.73	0.14	0.02	1737.18	0.01	6.079088445	1.449503875	0.385942442	-0.19723217	1.026399955	-4.509860006	4.113346215	4.066819191	-0.313341819	-1.958995389	-3.863232841	7.460018963	-4.509860006	-0.438206568	-0.142504425	-0.364516266	0.594559435	0.007503448	-0.392242347	0.651555628	0.589738664	-0.042800083	-0.531082545	-0.0755663	0.259855843	-0.026159211	-0.469224123	-0.021787306	-0.21322971
206	2016	20	CUMING	0	0	0	1487.109985	436.6299867	4.264469853	1.474306567	0.817800785	2.794019471	0.014937108	61.14665008	58.36948521	0.726517919	0.139163626	0.018846026	1737.183824	0.009252455	6.079088414	1.45055234	0.38886581	-0.199914466	1.027839073	-4.139105052	4.113291433	4.066810372	-0.318116649	-1.964944782	-3.919751493	7.460021165	-4.58023809	-0.43820659	-0.141266305	-0.363250128	0.590490093	0.008393601	-0.295122742	0.651386359	0.589714179	-0.043570377	-0.532581806	-0.112426919	0.259858413	-0.037922129	-0.469224161	-0.020676423	-0.211434266
207	2016	40	CUSTER	744	2.3	11.16	6667.52002	797.4489298	8.279401425	6.946249214	0.189724182	2.4191375	0.05821978	43.85211633	44.11977288	0.412879818	0.73976554	0.010491431	831.4894082	0.001799067	6.681419049	2.113891449	1.938345785	-1.656926968	0.883824357	-2.826499671	3.780845784	3.786930712	-0.882179642	-0.300071114	-4.466153652	6.723219763	-5.878469132	0.175812862	0.970843335	1.245511395	-0.57167852	-0.074627845	0.556306075	-0.222491042	-0.088049494	-0.112952364	0.54404111	-0.379292161	-0.348679756	-0.155204156	0.274383582	0.682153161	0.740209171
114	2015	40	CUSTER	817	2.49	12.25	6667.52	797.45	8.28	6.95	0.19	2.42	0.06	43.85	44.12	0.41	0.74	0.01	831.49	0	6.681420391	2.113963734	1.938885534	-1.655481851	0.884180678	-2.796881415	3.780797524	3.78693586	-0.889162064	-0.299754654	-4.509860006	6.723220475	-6.907755279	0.175814683	0.971009136	1.246614133	-0.571168157	-0.074436835	0.591325415	-0.222597978	-0.088038691	-0.113589428	0.544461397	-0.394989612	-0.348679359	-0.183513192	0.274385239	0.68222975	0.740540669
21	2014	40	CUSTER	691	2.52	10.36	6667.52	797.45	8.28	6.95	0.19	2.42	0.06	43.85	44.12	0.41	0.74	0.01	831.49	0	6.681420391	2.113963734	1.938885534	-1.655481851	0.884180678	-2.796881415	3.780797524	3.78693586	-0.889162064	-0.299754654	-4.509860006	6.723220475	-6.907755279	0.175814683	0.971009136	1.246614133	-0.571168157	-0.074436835	0.591325415	-0.222597978	-0.088038691	-0.113589428	0.544461397	-0.394989612	-0.348679359	-0.183513192	0.274385239	0.68222975	0.740540669
22	2014	12	DAKOTA	1	1	0.14	692.23	375.72	6.73	4.81	0.68	7.35	0.05	61.72	60.63	1.74	0.23	0.01	1827.14	0.03	5.928846847	1.906723721	1.570904963	-0.384192973	1.994836358	-2.975929646	4.12262423	4.104806313	0.554459661	-1.465337568	-4.509860006	7.510507729	-3.473768074	-0.541859454	0.54166933	0.617450072	0.335508859	1.017362081	0.394611863	0.680357221	0.697231774	0.180628789	-0.369750954	-0.394989612	0.320300175	0.28854875	-0.654705003	0.462652146	0.514538203
115	2015	12	DAKOTA	2	1.5	0.29	692.23	375.72	6.73	4.81	0.68	7.35	0.05	61.72	60.63	1.74	0.23	0.01	1827.14	0.03	5.928846847	1.906723721	1.570904963	-0.384192973	1.994836358	-2.975929646	4.12262423	4.104806313	0.554459661	-1.465337568	-4.509860006	7.510507729	-3.473768074	-0.541859454	0.54166933	0.617450072	0.335508859	1.017362081	0.394611863	0.680357221	0.697231774	0.180628789	-0.369750954	-0.394989612	0.320300175	0.28854875	-0.654705003	0.462652146	0.514538203
208	2016	12	DAKOTA	0	0	0	692.2310181	375.7153887	6.726784953	4.806319943	0.677964538	7.347153202	0.051575317	61.72173157	60.63336145	1.738662709	0.226751016	0.014461414	1827.138069	0.027056671	5.928834573	1.906245959	1.570139744	-0.38718638	1.994449017	-2.945508528	4.122652284	4.104861753	0.553691249	-1.479502282	-4.169407778	7.510506672	-3.57352885	-0.541867301	0.540778784	0.616368128	0.331742519	1.016731628	0.425600483	0.680444715	0.697391656	0.180332958	-0.375574995	-0.252481648	0.320298878	0.242234297	-0.654720155	0.462145941	0.514068229
209	2016	1	DAWES	378	2.5	10.42	3627.360107	1164.74437	7.110618827	6.068679512	0.138965235	4.068113219	0.08375842	35.13188298	27.92581825	0.439269452	0.770127094	0.005501904	705.6089991	0.001647346	7.060257776	1.961729901	1.803305805	-1.966361209	1.403425093	-2.467950187	3.559137529	3.329587455	-0.820368349	-0.259902076	-5.035660222	6.559062676	-5.93419765	0.800853618	0.647098242	0.987504237	-0.665600909	0.290554691	1.058685735	-0.663116674	-0.858287792	-0.107114536	0.598466419	-0.538669285	-0.433259094	-0.157591547	0.742079221	0.520933001	0.657271726
23	2014	1	DAWES	278	2.64	7.66	3627.36	1164.74	7.11	6.07	0.14	4.07	0.08	35.13	27.93	0.44	0.77	0.01	705.61	0	7.060254024	1.961642881	1.803523336	-1.958995389	1.40388867	-2.513306124	3.559083932	3.329737183	-0.818710404	-0.260066905	-4.509860006	6.559064094	-6.907755279	0.800846181	0.646926831	0.987892463	-0.66368622	0.290972538	0.98475252	-0.663211819	-0.858088894	-0.106952927	0.598238594	-0.394989612	-0.433258421	-0.183513192	0.742074589	0.5208408	0.657405327
116	2015	1	DAWES	338	2.64	9.32	3627.36	1164.74	7.11	6.07	0.14	4.07	0.08	35.13	27.93	0.44	0.77	0.01	705.61	0	7.060254024	1.961642881	1.803523336	-1.958995389	1.40388867	-2.513306124	3.559083932	3.329737183	-0.818710404	-0.260066905	-4.509860006	6.559064094	-6.907755279	0.800846181	0.646926831	0.987892463	-0.66368622	0.290972538	0.98475252	-0.663211819	-0.858088894	-0.106952927	0.598238594	-0.394989612	-0.433258421	-0.183513192	0.742074589	0.5208408	0.657405327
210	2016	63	DAWSON	186	2.18	7.05	2638.469971	770.3687166	5.149628628	4.022389049	0.504805766	1.722141708	0.031089779	50.81838599	50.94112408	0.999758288	0.420905229	0.029500755	1320.092211	0.013698471	6.646870551	1.639118771	1.392124594	-0.681602545	0.544149199	-3.439217711	3.928277896	3.930690166	0.000758001	-0.862974566	-3.490003842	7.185457627	-4.220011804	0.129729423	0.103916854	0.385890958	0.011336236	-0.228984691	0.022622188	0.129508365	0.236396638	0.016874957	-0.027539349	0.227909964	-0.020386405	0.032037702	0.231731708	0.179115907	0.404736742
117	2015	63	DAWSON	178	2.39	6.75	2638.47	770.37	5.15	4.02	0.5	1.72	0.03	50.82	50.94	1	0.42	0.03	1320.09	0.01	6.646872217	1.639190871	1.391530628	-0.691149178	0.542905517	-3.473768074	3.928309655	3.9306681	0.0009995	-0.865122445	-3.473768074	7.185455953	-4.509860006	0.129731607	0.104019722	0.385188573	0.002443833	-0.229458994	0.001184758	0.12958992	0.236343173	0.016928428	-0.029162039	0.243857013	-0.020387891	-0.026159211	0.231733765	0.179192299	0.404371946
24	2014	63	DAWSON	151	2.62	5.72	2638.47	770.37	5.15	4.02	0.5	1.72	0.03	50.82	50.94	1	0.42	0.03	1320.09	0.01	6.646872217	1.639190871	1.391530628	-0.691149178	0.542905517	-3.473768074	3.928309655	3.9306681	0.0009995	-0.865122445	-3.473768074	7.185455953	-4.509860006	0.129731607	0.104019722	0.385188573	0.002443833	-0.229458994	0.001184758	0.12958992	0.236343173	0.016928428	-0.029162039	0.243857013	-0.020387891	-0.026159211	0.231733765	0.179192299	0.404371946
25	2014	56	DEUEL	29	2	2.54	1140.9	1139.08	2.26	0.58	0.73	0.16	0.01	35.78	26.95	0.25	0.24	0.01	1330.58	0.01	7.037977076	0.815807193	-0.543004522	-0.313341819	-1.826350914	-4.509860006	3.577417026	3.294020402	-1.38230234	-1.422958345	-4.509860006	7.193370968	-4.509860006	0.757179574	-0.696491271	-0.626177955	0.428026922	-0.574936947	-0.392242347	-0.630367897	-0.90470095	-0.148984101	-0.351825221	-0.394989612	-0.013339635	-0.026159211	0.714572566	-0.693209764	-0.783760661
118	2015	56	DEUEL	31	2.13	2.72	1140.9	1139.08	2.26	0.58	0.73	0.16	0.01	35.78	26.95	0.25	0.24	0.01	1330.58	0.01	7.037977076	0.815807193	-0.543004522	-0.313341819	-1.826350914	-4.509860006	3.577417026	3.294020402	-1.38230234	-1.422958345	-4.509860006	7.193370968	-4.509860006	0.757179574	-0.696491271	-0.626177955	0.428026922	-0.574936947	-0.392242347	-0.630367897	-0.90470095	-0.148984101	-0.351825221	-0.394989612	-0.013339635	-0.026159211	0.714572566	-0.693209764	-0.783760661
211	2016	56	DEUEL	36	2.41	3.16	1140.900024	1139.082007	2.257212444	0.576687642	0.728602467	0.164396467	0.011272689	35.77911619	26.95321585	0.24823645	0.243106623	0.010959712	1330.577889	0.005630432	7.037978838	0.814573546	-0.548721968	-0.315255459	-1.799409857	-4.400378892	3.577392325	3.294139717	-1.389353235	-1.41015017	-4.426211611	7.193369381	-5.016085319	0.757182989	-0.697263405	-0.627151795	0.425440981	-0.573963305	-0.36720683	-0.630412555	-0.904547994	-0.149374227	-0.346256372	-0.364334174	-0.013341054	-0.094916103	0.714574742	-0.694516853	-0.787272142
119	2015	11	DIXON	1	1	0.08	1249.75	429.31	7.34	4.65	0.75	5.82	0.03	60.67	60.04	0.66	0.19	0.02	1441.87	0.01	6.062181598	1.993475073	1.53708225	-0.286349627	1.761472068	-3.473768074	4.105465824	4.095027662	-0.414001439	-1.655481851	-3.863232841	7.273696855	-4.509860006	-0.450663293	0.710635319	0.570409768	0.465034147	0.678527934	0.001184758	0.627301655	0.669169413	-0.058285252	-0.441453883	-0.0755663	0.061436373	-0.026159211	-0.490096484	0.554568054	0.493765322
26	2014	11	DIXON	0	0	0	1249.75	429.31	7.34	4.65	0.75	5.82	0.03	60.67	60.04	0.66	0.19	0.02	1441.87	0.01	6.062181598	1.993475073	1.53708225	-0.286349627	1.761472068	-3.473768074	4.105465824	4.095027662	-0.414001439	-1.655481851	-3.863232841	7.273696855	-4.509860006	-0.450663293	0.710635319	0.570409768	0.465034147	0.678527934	0.001184758	0.627301655	0.669169413	-0.058285252	-0.441453883	-0.0755663	0.061436373	-0.026159211	-0.490096484	0.554568054	0.493765322
212	2016	11	DIXON	0	0	0	1249.75	429.3074902	7.335894114	4.651222962	0.752305948	5.820832538	0.029169441	60.67160771	60.04450919	0.66447008	0.190789166	0.020818141	1441.867222	0.00659048	6.062175752	1.992915608	1.537345162	-0.283283828	1.761615081	-3.500925754	4.105492323	4.095102761	-0.407261601	-1.651358604	-3.825013499	7.273694928	-4.880860448	-0.450667564	0.709498015	0.570769321	0.469300984	0.678712309	-0.015153463	0.627382891	0.669383886	-0.057296396	-0.440039245	-0.049432969	0.061434506	-0.079809365	-0.490103701	0.553975282	0.493926794
27	2014	35	DODGE	1	1	0.07	1407.79	394.78	2.29	0.74	0.79	3.28	0.03	64.76	60.54	1.69	0.11	0.04	1899.54	0.02	5.978331181	0.828988403	-0.299754654	-0.234457311	1.188148254	-3.473768074	4.17070357	4.103320821	0.52532007	-2.198225078	-3.194183212	7.549367557	-3.863232841	-0.50942432	-0.688181468	-0.579137652	0.539048597	0.116018959	0.001184758	0.833965716	0.692951075	0.169567954	-0.584859742	0.563280326	0.368945902	0.131194769	-0.593614081	-0.679243838	-0.634363995
120	2015	35	DODGE	0	1	0	1407.79	394.78	2.29	0.74	0.79	3.28	0.03	64.76	60.54	1.69	0.11	0.04	1899.54	0.02	5.978331181	0.828988403	-0.299754654	-0.234457311	1.188148254	-3.473768074	4.17070357	4.103320821	0.52532007	-2.198225078	-3.194183212	7.549367557	-3.863232841	-0.50942432	-0.688181468	-0.579137652	0.539048597	0.116018959	0.001184758	0.833965716	0.692951075	0.169567954	-0.584859742	0.563280326	0.368945902	0.131194769	-0.593614081	-0.679243838	-0.634363995
213	2016	35	DODGE	1	3	0.07	1407.790039	394.7766018	2.291243804	0.735667893	0.794234469	3.281000156	0.026948353	64.76194733	60.53626314	1.692974533	0.11455174	0.041455123	1899.539606	0.022810315	5.978322573	0.829531165	-0.305618108	-0.229118278	1.18845304	-3.577397008	4.170733639	4.103259095	0.527077562	-2.158036884	-3.15930769	7.54936735	-3.737636389	-0.509430103	-0.687836943	-0.580411299	0.546883894	0.116240454	-0.058845274	0.834064113	0.692773338	0.17022597	-0.576700414	0.609760347	0.368945638	0.175416195	-0.593624707	-0.678668765	-0.637965151
121	2015	50	DOUGLAS	1	2.68	0.11	878.97	352.12	5.41	2.85	0.5	8.63	0.07	49.76	53.46	19.9	0.11	0.04	5896.4	0.29	5.863974867	1.688433919	1.04766981	-0.691149178	2.155360373	-2.645075402	3.907231545	3.978952416	2.990769982	-2.198225078	-3.194183212	8.682097444	-1.234432012	-0.58202048	0.176038012	0.041206352	0.002443833	1.300831171	0.788038967	0.076029063	0.356202747	4.19792414	-0.584859742	0.563280326	3.054445364	4.379752244	-0.734792755	0.231366927	0.193183098
28	2014	50	DOUGLAS	0	0	0	878.97	352.12	5.41	2.85	0.5	8.63	0.07	49.76	53.46	19.9	0.11	0.04	5896.4	0.29	5.863974867	1.688433919	1.04766981	-0.691149178	2.155360373	-2.645075402	3.907231545	3.978952416	2.990769982	-2.198225078	-3.194183212	8.682097444	-1.234432012	-0.58202048	0.176038012	0.041206352	0.002443833	1.300831171	0.788038967	0.076029063	0.356202747	4.19792414	-0.584859742	0.563280326	3.054445364	4.379752244	-0.734792755	0.231366927	0.193183098
214	2016	50	DOUGLAS	0	0	0	878.9730225	352.1155239	5.409050416	2.84733033	0.495595877	8.626953153	0.066286968	49.76052261	53.45588015	19.89948387	0.11431381	0.035082567	5896.400633	0.288315566	5.863962155	1.688258412	1.046732973	-0.699978708	2.155007299	-2.698788701	3.907242047	3.97887535	2.990744047	-2.160098084	-3.321945439	8.682097551	-1.240237263	-0.582028097	0.175774983	0.040421464	-0.005705386	1.300156415	0.714998596	0.07605547	0.356006793	4.197809963	-0.577126921	0.406206052	3.05444579	4.353247005	-0.734808449	0.231180972	0.192607721
29	2014	81	DUNDY	221	1.12	9.27	2384.47	1005.42	4.06	1.89	0.42	0.22	0.01	37.19	32.08	0.14	0.56	0	663.51	0	6.913161638	1.401429249	0.63710579	-0.865122445	-1.509592577	-4.509860006	3.616066797	3.468263955	-1.958995389	-0.578034373	-6.907755279	6.497545432	-6.907755279	0.529725219	-0.197903109	-0.241035469	-0.145585068	-0.561649334	-0.392242347	-0.559121852	-0.660701102	-0.173317938	0.221798214	-0.714412925	-0.461545509	-0.183513192	0.560481573	-0.072723952	-0.058972827
215	2016	81	DUNDY	222	2.59	9.31	2384.469971	1005.418299	4.064459588	1.88591651	0.424578309	0.224524947	0.007175237	37.19188193	32.08100387	0.141354392	0.5621362	0.004169736	663.513435	0.001689556	6.913159946	1.402526796	0.634944021	-0.854306308	-1.489324496	-4.806645572	3.616117397	3.468295246	-1.949435612	-0.574233762	-5.264933656	6.497550609	-5.918379155	0.529722324	-0.196667833	-0.242236023	-0.137113542	-0.560647238	-0.447809264	-0.55902676	-0.660653355	-0.173018324	0.225627509	-0.581221837	-0.461543201	-0.156927355	0.560479484	-0.071561064	-0.06030052
122	2015	81	DUNDY	228	3.5	9.56	2384.47	1005.42	4.06	1.89	0.42	0.22	0.01	37.19	32.08	0.14	0.56	0	663.51	0	6.913161638	1.401429249	0.63710579	-0.865122445	-1.509592577	-4.509860006	3.616066797	3.468263955	-1.958995389	-0.578034373	-6.907755279	6.497545432	-6.907755279	0.529725219	-0.197903109	-0.241035469	-0.145585068	-0.561649334	-0.392242347	-0.559121852	-0.660701102	-0.173317938	0.221798214	-0.714412925	-0.461545509	-0.183513192	0.560481573	-0.072723952	-0.058972827
30	2014	72	FILLMORE	0	0	0	1492.85	495.99	1.65	0.33	0.85	1.69	0.01	60.28	55.09	0.56	0.11	0.02	1444.58	0.01	6.206557781	0.501381165	-1.105636904	-0.16134315	0.52532007	-4.509860006	4.099016963	4.008986363	-0.578034373	-2.198225078	-3.863232841	7.275574593	-4.509860006	-0.337191376	-0.865457259	-0.69967843	0.650070273	-0.236102801	-0.392242347	0.607595302	0.433730964	-0.080406922	-0.584859742	-0.0755663	0.063257228	-0.026159211	-0.311856757	-1.026354473	-1.129312344
123	2015	72	FILLMORE	0	0	0	1492.85	495.99	1.65	0.33	0.85	1.69	0.01	60.28	55.09	0.56	0.11	0.02	1444.58	0.01	6.206557781	0.501381165	-1.105636904	-0.16134315	0.52532007	-4.509860006	4.099016963	4.008986363	-0.578034373	-2.198225078	-3.863232841	7.275574593	-4.509860006	-0.337191376	-0.865457259	-0.69967843	0.650070273	-0.236102801	-0.392242347	0.607595302	0.433730964	-0.080406922	-0.584859742	-0.0755663	0.063257228	-0.026159211	-0.311856757	-1.026354473	-1.129312344
216	2016	72	FILLMORE	0	0	0	1492.849976	495.9928357	1.645617306	0.330645169	0.847860281	1.688810544	0.011338914	60.27589428	55.08509639	0.558750218	0.109644254	0.023731868	1444.583529	0.007424683	6.206563499	0.498723066	-1.10368965	-0.163860675	0.524616419	-4.394997271	4.098948851	4.00889735	-0.580264634	-2.201435143	-3.699662665	7.275577036	-4.77658943	-0.33718655	-0.866671236	-0.699488749	0.646111019	-0.236366218	-0.365904094	0.607387844	0.433497732	-0.080683395	-0.585497443	0.043638264	0.063259599	-0.066682849	-0.311849699	-1.029170816	-1.1281164
124	2015	90	FRANKLIN	6	1.8	0.4	1491.89	621.13	5.1	2.69	0.5	2.5	0.02	46.48	44.1	0.47	0.44	0.03	1200.84	0.01	6.43154201	1.629436599	0.989912872	-0.691149178	0.916690652	-3.863232841	3.839043627	3.786482458	-0.752897185	-0.818710404	-3.473768074	7.090777424	-4.509860006	-0.124235832	0.090170051	-0.005833951	0.002443833	-0.056720017	-0.195528795	-0.089706418	-0.088989958	-0.100316426	0.006689426	0.243857013	-0.100512241	-0.026159211	-0.034102306	0.168857328	0.157710544
31	2014	90	FRANKLIN	0	0	0	1491.89	621.13	5.1	2.69	0.5	2.5	0.02	46.48	44.1	0.47	0.44	0.03	1200.84	0.01	6.43154201	1.629436599	0.989912872	-0.691149178	0.916690652	-3.863232841	3.839043627	3.786482458	-0.752897185	-0.818710404	-3.473768074	7.090777424	-4.509860006	-0.124235832	0.090170051	-0.005833951	0.002443833	-0.056720017	-0.195528795	-0.089706418	-0.088989958	-0.100316426	0.006689426	0.243857013	-0.100512241	-0.026159211	-0.034102306	0.168857328	0.157710544
217	2016	90	FRANKLIN	0	0	0	1491.890015	621.128531	5.095831929	2.68914667	0.499391403	2.498028243	0.022878778	46.47587092	44.09717387	0.47097554	0.438657178	0.030695236	1200.842353	0.008342421	6.431539645	1.628619156	0.989595716	-0.692364681	0.915901954	-3.734765164	3.838954789	3.786418373	-0.750828117	-0.821759997	-3.451588893	7.090779383	-4.673189853	-0.124238332	0.089015523	-0.006084832	0.001317708	-0.057156683	-0.13889933	-0.089915057	-0.089124378	-0.10010062	0.004282319	0.266064472	-0.10051066	-0.052241876	-0.034105226	0.167991221	0.157515757
218	2016	71	FRONTIER	577	2.21	22.74	2537.340088	811.3746171	7.793496049	6.148587066	0.420425169	1.381808074	0.022216486	42.75309296	38.55052708	0.209770446	0.547071798	0.007530892	858.4127348	0.002755654	6.6987311	2.05341785	1.816384936	-0.864113052	0.324116268	-3.762892649	3.755464933	3.651995712	-1.556985671	-0.601348982	-4.764061351	6.755086192	-5.584492841	0.199510739	0.836250742	1.010997209	-0.144798352	-0.304355054	-0.151927511	-0.278023715	-0.352941332	-0.15788355	0.198623465	-0.473858678	-0.330589911	-0.140151879	0.295756188	0.618079396	0.66530453
125	2015	71	FRONTIER	582	2.29	22.94	2537.34	811.37	7.79	6.15	0.42	1.38	0.02	42.75	38.55	0.21	0.55	0.01	858.41	0	6.698725409	2.052969221	1.81661467	-0.865122445	0.322807874	-3.863232841	3.755392587	3.65198204	-1.555897146	-0.59602047	-4.509860006	6.755083006	-6.907755279	0.199502882	0.835282359	1.011412615	-0.145585068	-0.304755471	-0.195528795	-0.278179999	-0.352966401	-0.157832769	0.203872482	-0.394989612	-0.330591749	-0.183513192	0.295749163	0.617604059	0.665445626
32	2014	71	FRONTIER	561	3.8	22.11	2537.34	811.37	7.79	6.15	0.42	1.38	0.02	42.75	38.55	0.21	0.55	0.01	858.41	0	6.698725409	2.052969221	1.81661467	-0.865122445	0.322807874	-3.863232841	3.755392587	3.65198204	-1.555897146	-0.59602047	-4.509860006	6.755083006	-6.907755279	0.199502882	0.835282359	1.011412615	-0.145585068	-0.304755471	-0.195528795	-0.278179999	-0.352966401	-0.157832769	0.203872482	-0.394989612	-0.330591749	-0.183513192	0.295749163	0.617604059	0.665445626
219	2016	87	FURNAS	71	2.23	3.81	1865.849976	695.9408222	5.146428921	2.481157367	0.587724498	1.470239884	0.028373306	41.84269709	37.01252398	0.568691604	0.362569286	0.014585261	1317.203358	0.006540266	6.545266068	1.638497351	0.909128088	-0.52979695	0.386105504	-3.527668976	3.733941178	3.611283359	-0.56266011	-1.011785392	-4.161429619	7.183266859	-4.887497819	0.003072617	0.103030557	-0.067234082	0.164765845	-0.284770926	-0.030814518	-0.324025208	-0.42609387	-0.078484194	-0.1321108	-0.248525687	-0.022327432	-0.080599503	0.106295816	0.178457493	0.108094989
126	2015	87	FURNAS	53	2.48	2.84	1865.85	695.94	5.15	2.48	0.59	1.47	0.03	41.84	37.01	0.57	0.36	0.01	1317.2	0.01	6.545264887	1.639190871	0.908661705	-0.525939262	0.385942442	-3.473768074	3.73387672	3.611215166	-0.560366069	-1.018877321	-4.509860006	7.18326431	-4.509860006	0.003071218	0.104019722	-0.06757435	0.168976346	-0.284824051	0.001184758	-0.32416149	-0.426213919	-0.078194755	-0.136716433	-0.394989612	-0.022329688	-0.026159211	0.106294358	0.179192299	0.107808551
33	2014	87	FURNAS	60	2.8	3.22	1865.85	695.94	5.15	2.48	0.59	1.47	0.03	41.84	37.01	0.57	0.36	0.01	1317.2	0.01	6.545264887	1.639190871	0.908661705	-0.525939262	0.385942442	-3.473768074	3.73387672	3.611215166	-0.560366069	-1.018877321	-4.509860006	7.18326431	-4.509860006	0.003071218	0.104019722	-0.06757435	0.168976346	-0.284824051	0.001184758	-0.32416149	-0.426213919	-0.078194755	-0.136716433	-0.394989612	-0.022329688	-0.026159211	0.106294358	0.179192299	0.107808551
34	2014	80	GAGE	2	1	0.09	2226.75	415.24	3.75	1.13	0.67	4.56	0.04	50.71	48.99	0.79	0.27	0.01	1645.47	0.01	6.028859075	1.322022471	0.123102197	-0.398986142	1.517541898	-3.194183212	3.92614285	3.891636608	-0.234457311	-1.305636458	-4.509860006	7.405781944	-4.509860006	-0.474606752	-0.28377107	-0.464476912	0.317005246	0.399488049	0.19789831	0.124031718	0.143594692	-0.02952708	-0.298048024	-0.394989612	0.198235683	-0.026159211	-0.531234831	-0.156858042	-0.374658188
220	2016	80	GAGE	1	2	0.04	2226.75	415.2363885	3.748665513	1.125728883	0.667457468	4.559458376	0.043327571	50.71079124	48.98803415	0.785390669	0.266192833	0.012652816	1645.471579	0.010186261	6.028850377	1.321666639	0.119318641	-0.402782508	1.51742314	-3.116148425	3.926158452	3.89159648	-0.240301576	-1.31978466	-4.293809478	7.405782904	-4.49306895	-0.474612898	-0.284140714	-0.465732628	0.312300644	0.399368101	0.263356141	0.124071698	0.14350119	-0.030546741	-0.30487265	-0.310252485	0.198236744	-0.02322832	-0.531245568	-0.157235057	-0.376981933
127	2015	80	GAGE	0	0	0	2226.75	415.24	3.75	1.13	0.67	4.56	0.04	50.71	48.99	0.79	0.27	0.01	1645.47	0.01	6.028859075	1.322022471	0.123102197	-0.398986142	1.517541898	-3.194183212	3.92614285	3.891636608	-0.234457311	-1.305636458	-4.509860006	7.405781944	-4.509860006	-0.474606752	-0.28377107	-0.464476912	0.317005246	0.399488049	0.19789831	0.124031718	0.143594692	-0.02952708	-0.298048024	-0.394989612	0.198235683	-0.026159211	-0.531234831	-0.156858042	-0.374658188
35	2014	31	GARDEN	241	1.8	5.38	4480.26	1157.19	5.35	2.99	0.14	0.46	0.01	34.57	31.86	0.24	0.82	0.03	679.32	0	7.053750796	1.677283459	1.09560778	-1.958995389	-0.774357236	-4.509860006	3.54301518	3.461382691	-1.422958345	-0.19723217	-3.473768074	6.52109377	-6.907755279	0.787998056	0.159418407	0.082366618	-0.66368622	-0.508498879	-0.392242347	-0.691508121	-0.671165034	-0.151196268	0.687867255	0.243857013	-0.450922733	-0.183513192	0.734046024	0.219552649	0.22262514
221	2016	31	GARDEN	303	2	6.76	4480.259766	1157.187239	5.354626774	2.993032096	0.141510669	0.458834216	0.008387853	34.57408471	31.85752144	0.24081327	0.815639874	0.033457864	679.3229075	0.00100374	7.05374841	1.678147742	1.096621006	-1.948338412	-0.776889254	-4.668338659	3.543133328	3.461304895	-1.419589462	-0.202557072	-3.368018035	6.52109805	-6.212739845	0.787993358	0.160699993	0.08325806	-0.660890937	-0.508757054	-0.423955463	-0.691301724	-0.671282922	-0.151016359	0.68005141	0.354309251	-0.45092078	-0.167718943	0.734043079	0.220468384	0.223247432
128	2015	31	GARDEN	307	2.34	6.85	4480.26	1157.19	5.35	2.99	0.14	0.46	0.01	34.57	31.86	0.24	0.82	0.03	679.32	0	7.053750796	1.677283459	1.09560778	-1.958995389	-0.774357236	-4.509860006	3.54301518	3.461382691	-1.422958345	-0.19723217	-3.473768074	6.52109377	-6.907755279	0.787998056	0.159418407	0.082366618	-0.66368622	-0.508498879	-0.392242347	-0.691508121	-0.671165034	-0.151196268	0.687867255	0.243857013	-0.450922733	-0.183513192	0.734046024	0.219552649	0.22262514
36	2014	27	GARFIELD	72	1.98	4.87	1478.79	694.42	5.33	3.44	0.07	1.84	0.03	38.85	39.74	0.26	0.87	0.04	555.55	0	6.543078405	1.673538838	1.235762127	-2.645075402	0.610308902	-3.473768074	3.659733817	3.6823834	-1.343234872	-0.138113302	-3.194183212	6.319960414	-6.907755279	0.000484575	0.153878538	0.214667472	-0.793211508	-0.202883767	0.001184758	-0.475243529	-0.296366047	-0.146771934	0.777495917	0.563280326	-0.534084082	-0.183513192	0.103595035	0.215585099	0.308703674
129	2015	27	GARFIELD	60	2.2	4.06	1478.79	694.42	5.33	3.44	0.07	1.84	0.03	38.85	39.74	0.26	0.87	0.04	555.55	0	6.543078405	1.673538838	1.235762127	-2.645075402	0.610308902	-3.473768074	3.659733817	3.6823834	-1.343234872	-0.138113302	-3.194183212	6.319960414	-6.907755279	0.000484575	0.153878538	0.214667472	-0.793211508	-0.202883767	0.001184758	-0.475243529	-0.296366047	-0.146771934	0.777495917	0.563280326	-0.534084082	-0.183513192	0.103595035	0.215585099	0.308703674
222	2016	27	GARFIELD	52	2.23	3.52	1478.790039	694.4176461	5.325768271	3.439700186	0.068902156	1.841986626	0.026262169	38.84679336	39.73994011	0.256328941	0.86849452	0.03556931	555.5486059	0.000771844	6.543075015	1.672744726	1.235674993	-2.660658786	0.611387422	-3.602255289	3.659651276	3.682381893	-1.357400086	-0.139843248	-3.308545915	6.319957905	-6.335734467	0.00048057	0.152706377	0.214579326	-0.795242916	-0.202443808	-0.072343444	-0.475405558	-0.296368895	-0.147584033	0.774797234	0.421753758	-0.534085019	-0.171367919	0.10359085	0.214743712	0.308650159
130	2015	74	GOSPER	67	2.05	5.59	1198.03	750.14	6.17	4.45	0.51	1.47	0.02	50.04	46.63	0.4	0.43	0.02	1181.43	0	6.620261189	1.819860899	1.49312879	-0.671385689	0.385942442	-3.863232841	3.912842669	3.842265556	-0.913793852	-0.841647189	-3.863232841	7.074481695	-6.907755279	0.095305439	0.386553014	0.511609389	0.020947445	-0.284824051	-0.195528795	0.090177214	0.03134525	-0.115801595	-0.011236306	-0.0755663	-0.113553865	-0.183513192	0.1988811	0.370618132	0.466770445
223	2016	74	GOSPER	68	2.08	5.68	1198.030029	750.1404937	6.168495537	4.448691239	0.514204097	1.472441873	0.022909786	50.04164063	46.62980472	0.397859661	0.434344254	0.024851726	1181.427408	0.003690137	6.620261847	1.819617074	1.492834709	-0.663192152	0.387601074	-3.733467448	3.912875455	3.842261368	-0.919145651	-0.831618172	-3.65537791	7.074479501	-5.362293486	0.095306279	0.386136287	0.51122461	0.028726543	-0.284283273	-0.138289361	0.090260113	0.031335962	-0.116275074	-0.003448913	0.07940914	-0.113555606	-0.125447417	0.198881912	0.370359791	0.466589829
37	2014	74	GOSPER	63	3.82	5.26	1198.03	750.14	6.17	4.45	0.51	1.47	0.02	50.04	46.63	0.4	0.43	0.02	1181.43	0	6.620261189	1.819860899	1.49312879	-0.671385689	0.385942442	-3.863232841	3.912842669	3.842265556	-0.913793852	-0.841647189	-3.863232841	7.074481695	-6.907755279	0.095305439	0.386553014	0.511609389	0.020947445	-0.284824051	-0.195528795	0.090177214	0.03134525	-0.115801595	-0.011236306	-0.0755663	-0.113553865	-0.183513192	0.1988811	0.370618132	0.466770445
131	2015	18	GRANT	95	1.48	4.69	2027.26	1149.15	7.89	5.37	0	0.33	0	35.89	34.95	0.26	0.93	0.06	682.99	0	7.046778688	2.06572287	1.681014111	-6.907755279	-1.105636904	-6.907755279	3.580486568	3.553947081	-1.343234872	-0.071496002	-2.796881415	6.526481682	-6.907755279	0.774316079	0.862981701	0.782091135	-0.922736796	-0.537288709	-0.5889559	-0.624809695	-0.524194365	-0.146771934	0.885050311	1.202126952	-0.448456852	-0.183513192	0.725438603	0.631116968	0.58216389
224	2016	18	GRANT	110	1.96	5.43	2027.26001	1149.145408	7.890626449	5.366932692	0.001792865	0.330869937	0.000329202	35.89290257	34.94775965	0.256068723	0.932976742	0.063430429	682.9907734	0.001470762	7.046774692	2.065802254	1.680442861	-5.880687328	-1.103012143	-6.623176517	3.580567436	3.553882979	-1.358411825	-0.068303743	-2.742169257	6.526482815	-6.003228674	0.774308265	0.863155224	0.78118934	-0.919419348	-0.537096052	-0.58248005	-0.624663031	-0.524300923	-0.147641598	0.890386339	1.311702851	-0.448456332	-0.160370166	0.72543367	0.631201079	0.581813046
38	2014	18	GRANT	63	2.15	3.11	2027.26	1149.15	7.89	5.37	0	0.33	0	35.89	34.95	0.26	0.93	0.06	682.99	0	7.046778688	2.06572287	1.681014111	-6.907755279	-1.105636904	-6.907755279	3.580486568	3.553947081	-1.343234872	-0.071496002	-2.796881415	6.526481682	-6.907755279	0.774316079	0.862981701	0.782091135	-0.922736796	-0.537288709	-0.5889559	-0.624809695	-0.524194365	-0.146771934	0.885050311	1.202126952	-0.448456852	-0.183513192	0.725438603	0.631116968	0.58216389
132	2015	41	GREELEY	20	2	1.35	1477.1	625.16	7.45	4.88	0.3	1.17	0.04	47.72	48.29	0.43	0.65	0.01	911.11	0	6.438009217	2.008348252	1.585350117	-1.200645014	0.157858085	-3.194183212	3.865371553	3.877245208	-0.841647189	-0.429245637	-4.509860006	6.814664734	-6.907755279	-0.117377826	0.741104595	0.638030205	-0.367628419	-0.351262118	0.19789831	-0.027050322	0.110300366	-0.109165094	0.383129805	-0.394989612	-0.295182497	-0.183513192	-0.026118211	0.570326675	0.523409977
225	2016	41	GREELEY	34	2.79	2.3	1477.099976	625.1610995	7.454481057	4.879854669	0.298893337	1.173233069	0.038723152	47.72299579	48.28616532	0.433981703	0.64867307	0.012490829	911.107089	0.001219612	6.438010975	2.008949474	1.585320342	-1.204328411	0.160615227	-3.225821087	3.865434328	3.877165797	-0.832451311	-0.431286012	-4.305745158	6.814661539	-6.110422873	-0.117375955	0.742345818	0.637987477	-0.369676145	-0.350546122	0.17278098	-0.026898947	0.110117976	-0.108284275	0.380751186	-0.315426727	-0.295184453	-0.164322111	-0.02611604	0.57096369	0.52339169
39	2014	41	GREELEY	26	2.95	1.76	1477.1	625.16	7.45	4.88	0.3	1.17	0.04	47.72	48.29	0.43	0.65	0.01	911.11	0	6.438009217	2.008348252	1.585350117	-1.200645014	0.157858085	-3.194183212	3.865371553	3.877245208	-0.841647189	-0.429245637	-4.509860006	6.814664734	-6.907755279	-0.117377826	0.741104595	0.638030205	-0.367628419	-0.351262118	0.19789831	-0.027050322	0.110300366	-0.109165094	0.383129805	-0.394989612	-0.295182497	-0.183513192	-0.026118211	0.570326675	0.523409977
133	2015	64	HALL	1	2.11	0.07	1429.45	588.78	1.17	0.28	0.68	2.02	0.03	57.6	55.5	2.92	0.21	0.04	2936.52	0.04	6.378054298	0.157858085	-1.26940061	-0.384192973	0.703592438	-3.473768074	4.053539929	4.016401039	1.071926023	-1.555897146	-3.194183212	7.984980826	-3.194183212	-0.17928707	-0.998414102	-0.714378525	0.335508859	-0.163020926	0.001184758	0.472177287	0.453231926	0.4416645	-0.405602418	0.563280326	1.065695158	0.445902731	-0.100135602	-1.390328465	-1.229891028
40	2014	64	HALL	1	5.8	0.07	1429.45	588.78	1.17	0.28	0.68	2.02	0.03	57.6	55.5	2.92	0.21	0.04	2936.52	0.04	6.378054298	0.157858085	-1.26940061	-0.384192973	0.703592438	-3.473768074	4.053539929	4.016401039	1.071926023	-1.555897146	-3.194183212	7.984980826	-3.194183212	-0.17928707	-0.998414102	-0.714378525	0.335508859	-0.163020926	0.001184758	0.472177287	0.453231926	0.4416645	-0.405602418	0.563280326	1.065695158	0.445902731	-0.100135602	-1.390328465	-1.229891028
226	2016	64	HALL	0	0	0	1429.449951	588.7757792	1.174617837	0.281248859	0.681422834	2.015044998	0.033581766	57.59725876	55.49888045	2.920431849	0.207344607	0.037047734	2936.520608	0.040603058	6.378047129	0.161793828	-1.264966118	-0.382105822	0.70113767	-3.36442873	4.053492337	4.016380867	1.072073855	-1.568561806	-3.26891375	7.984981033	-3.179581605	-0.179294252	-0.997134991	-0.714011358	0.338141616	-0.164118262	0.071642949	0.472038774	0.453178677	0.441760032	-0.410362405	0.468978067	1.065695567	0.455392088	-0.100144452	-1.386158415	-1.227167498
227	2016	58	HAMILTON	1	3	0.07	1415.25	546.7335093	1.863816795	0.508907659	0.876836423	1.965383244	0.013659842	62.2972498	58.70144811	0.68940447	0.07116122	0.024344544	1645.935076	0.01399797	6.303963327	0.623162815	-0.67352563	-0.130295009	0.676195939	-4.22264336	4.131933332	4.072481431	-0.370477665	-2.628852496	-3.675191799	7.406064545	-4.19984042	-0.250839197	-0.806231413	-0.647079239	0.69972735	-0.175116365	-0.320248295	0.709525139	0.605503437	-0.051780492	-0.654481099	0.063208564	0.198548168	0.036750438	-0.191604667	-0.897322813	-0.863922753
41	2014	58	HAMILTON	0	0	0	1415.25	546.73	1.86	0.51	0.88	1.97	0.01	62.3	58.7	0.69	0.07	0.02	1645.94	0.01	6.303956908	0.621113978	-0.671385689	-0.126697653	0.678541028	-4.509860006	4.131977477	4.072456762	-0.369615455	-2.645075402	-3.863232841	7.406067536	-4.509860006	-0.250845169	-0.80728864	-0.646758088	0.70558111	-0.174093937	-0.392242347	0.709664105	0.60543456	-0.051648751	-0.656562671	-0.0755663	0.198551477	-0.026159211	-0.191612591	-0.899493623	-0.862608466
134	2015	58	HAMILTON	0	0	0	1415.25	546.73	1.86	0.51	0.88	1.97	0.01	62.3	58.7	0.69	0.07	0.02	1645.94	0.01	6.303956908	0.621113978	-0.671385689	-0.126697653	0.678541028	-4.509860006	4.131977477	4.072456762	-0.369615455	-2.645075402	-3.863232841	7.406067536	-4.509860006	-0.250845169	-0.80728864	-0.646758088	0.70558111	-0.174093937	-0.392242347	0.709664105	0.60543456	-0.051648751	-0.656562671	-0.0755663	0.198551477	-0.026159211	-0.191612591	-0.899493623	-0.862608466
42	2014	88	HARLAN	13	1.64	0.87	1486.89	651.14	4.76	2.32	0.57	2.32	0.02	53.58	49.64	0.5	0.33	0.07	1319.99	0.01	6.478726209	1.56045773	0.841998127	-0.560366069	0.841998127	-3.863232841	3.981194528	3.904817105	-0.691149178	-1.105636904	-2.645075402	7.185380197	-4.509860006	-0.073166663	-0.004007713	-0.114614653	0.131969121	-0.096582858	-0.195528795	0.269050264	0.174510853	-0.093679925	-0.19049363	1.521550264	-0.020455081	-0.026159211	0.024148982	0.09577195	0.06686581
135	2015	88	HARLAN	11	2.2	0.74	1486.89	651.14	4.76	2.32	0.57	2.32	0.02	53.58	49.64	0.5	0.33	0.07	1319.99	0.01	6.478726209	1.56045773	0.841998127	-0.560366069	0.841998127	-3.863232841	3.981194528	3.904817105	-0.691149178	-1.105636904	-2.645075402	7.185380197	-4.509860006	-0.073166663	-0.004007713	-0.114614653	0.131969121	-0.096582858	-0.195528795	0.269050264	0.174510853	-0.093679925	-0.19049363	1.521550264	-0.020455081	-0.026159211	0.024148982	0.09577195	0.06686581
228	2016	88	HARLAN	10	2.56	0.67	1486.890015	651.1448727	4.756641614	2.323428124	0.571275024	2.316819106	0.023180882	53.58006831	49.64371497	0.503859647	0.331286353	0.066388356	1319.991771	0.007698718	6.478733692	1.559752086	0.843474041	-0.558135592	0.840626703	-3.722192958	3.981195803	3.904891939	-0.683474815	-1.101758173	-2.697283036	7.185381539	-4.744579621	-0.073158371	-0.004937964	-0.113606778	0.134328376	-0.0972873	-0.132956535	0.269053716	0.174687549	-0.092826106	-0.188187748	1.406185935	-0.020453891	-0.062370799	0.024158221	0.095024297	0.067772271
136	2015	69	HAYES	398	1.98	21.55	1846.79	920.61	6.82	5.26	0.42	0.57	0.01	39.65	34.56	0.06	0.56	0	751.15	0	6.82503758	1.920006089	1.660321123	-0.865122445	-0.560366069	-4.509860006	3.680116168	3.542725879	-2.796881415	-0.578034373	-6.907755279	6.621606697	-6.907755279	0.385400785	0.566598739	0.749750926	-0.145585068	-0.484138254	-0.392242347	-0.434820241	-0.542744061	-0.191015275	0.221798214	-0.714412925	-0.40265999	-0.183513192	0.45168795	0.476725251	0.569454887
229	2016	69	HAYES	427	2.21	23.12	1846.790039	920.6057089	6.821544197	5.261695275	0.420766707	0.574871456	0.011068757	39.65372897	34.55846707	0.060767097	0.564103264	0.003099174	751.1481598	0.000962098	6.825032919	1.920232452	1.660643305	-0.863302945	-0.55187081	-4.417135232	3.680210209	3.542681523	-2.784384467	-0.570746796	-5.496969789	6.621604247	-6.23374097	0.385393482	0.567026471	0.75024934	-0.144166383	-0.483059421	-0.371218449	-0.434631819	-0.542816972	-0.19084558	0.229153615	-0.615418083	-0.402661227	-0.168374197	0.451682195	0.47696509	0.569652761
43	2014	69	HAYES	363	2.24	19.66	1846.79	920.61	6.82	5.26	0.42	0.57	0.01	39.65	34.56	0.06	0.56	0	751.15	0	6.82503758	1.920006089	1.660321123	-0.865122445	-0.560366069	-4.509860006	3.680116168	3.542725879	-2.796881415	-0.578034373	-6.907755279	6.621606697	-6.907755279	0.385400785	0.566598739	0.749750926	-0.145585068	-0.484138254	-0.392242347	-0.434820241	-0.542744061	-0.191015275	0.221798214	-0.714412925	-0.40265999	-0.183513192	0.45168795	0.476725251	0.569454887
44	2014	82	HITCHCOCK	292	1.28	15.69	1860.81	874.78	5.91	3.91	0.53	0.64	0.02	39.71	33.96	0.17	0.44	0.01	1055.97	0	6.773973569	1.776815022	1.363793096	-0.632993258	-0.444725822	-3.863232841	3.681628227	3.525212807	-1.766091722	-0.818710404	-4.509860006	6.962216002	-6.907755279	0.307410114	0.314534724	0.352848364	0.05795467	-0.468636038	-0.195528795	-0.431788494	-0.571282055	-0.166681437	0.006689426	-0.394989612	-0.197850728	-0.183513192	0.388646836	0.32500961	0.387336398
230	2016	82	HITCHCOCK	344	1.88	18.49	1860.810059	874.7770683	5.913008834	3.907196991	0.525791702	0.6379132	0.016034973	39.70665323	33.96140013	0.170622215	0.443195002	0.011846092	1055.967009	0.003066946	6.773970218	1.777323915	1.36307614	-0.640950061	-0.447986671	-4.072486813	3.681543946	3.525254034	-1.762459642	-0.811491619	-4.354715638	6.962213169	-5.50486293	0.307405125	0.315368151	0.352024274	0.050167799	-0.469098182	-0.273526249	-0.431957604	-0.57121546	-0.166543793	0.012416701	-0.33602113	-0.197852738	-0.135253576	0.388642699	0.325548799	0.386896066
137	2015	82	HITCHCOCK	297	1.98	15.96	1860.81	874.78	5.91	3.91	0.53	0.64	0.02	39.71	33.96	0.17	0.44	0.01	1055.97	0	6.773973569	1.776815022	1.363793096	-0.632993258	-0.444725822	-3.863232841	3.681628227	3.525212807	-1.766091722	-0.818710404	-4.509860006	6.962216002	-6.907755279	0.307410114	0.314534724	0.352848364	0.05795467	-0.468636038	-0.195528795	-0.431788494	-0.571282055	-0.166681437	0.006689426	-0.394989612	-0.197850728	-0.183513192	0.388646836	0.32500961	0.387336398
138	2015	6	HOLT	46	2.09	0.73	6259.2	619.95	2.24	0.92	0.19	1.83	0.02	44.88	46.46	0.29	0.74	0.05	852.54	0	6.429640443	0.806922195	-0.082295243	-1.655481851	0.604862266	-3.863232841	3.804014543	3.838613251	-1.234432012	-0.299754654	-2.975929646	6.748221302	-6.907755279	-0.126243883	-0.702031139	-0.52621731	-0.571168157	-0.205098369	-0.195528795	-0.170552995	0.023259485	-0.140135433	0.544461397	0.882703639	-0.334535815	-0.183513192	-0.036449888	-0.702623711	-0.500807044
231	2016	6	HOLT	37	2.86	0.59	6259.200195	619.9502585	2.235570342	0.920228155	0.186555277	1.833071265	0.021495613	44.88490371	46.4594322	0.287955557	0.737953013	0.052589262	852.5386279	0.001406834	6.42964086	0.804943595	-0.082047548	-1.673681666	0.606538231	-3.794434967	3.804123797	3.83860103	-1.241482385	-0.302520942	-2.926406567	6.748219692	-6.029443088	-0.126243444	-0.703258125	-0.526150232	-0.577542139	-0.204418206	-0.16610806	-0.170305215	0.023232478	-0.140587698	0.540792023	0.965410703	-0.334536737	-0.161376099	-0.036449373	-0.704720103	-0.500654918
45	2014	6	HOLT	30	3.04	0.48	6259.2	619.95	2.24	0.92	0.19	1.83	0.02	44.88	46.46	0.29	0.74	0.05	852.54	0	6.429640443	0.806922195	-0.082295243	-1.655481851	0.604862266	-3.863232841	3.804014543	3.838613251	-1.234432012	-0.299754654	-2.975929646	6.748221302	-6.907755279	-0.126243883	-0.702031139	-0.52621731	-0.571168157	-0.205098369	-0.195528795	-0.170552995	0.023259485	-0.140135433	0.544461397	0.882703639	-0.334535815	-0.183513192	-0.036449888	-0.702623711	-0.500807044
46	2014	19	HOOKER	66	1.46	3.53	1867.49	1031	7.06	4.49	0.01	0.41	0	31.3	30.5	0.16	0.98	0.01	258.02	0	6.938285454	1.954586685	1.502075394	-4.509860006	-0.889162064	-6.907755279	3.443650046	3.41775947	-1.826350914	-0.019182819	-4.509860006	5.553040977	-6.907755279	0.573255687	0.63307716	0.523369465	-0.904233183	-0.519571891	-0.5889559	-0.856738311	-0.735851153	-0.168893604	0.974678973	-0.394989612	-0.733995176	-0.183513192	0.591498199	0.513364528	0.472265177
232	2016	19	HOOKER	97	1.84	5.19	1867.48999	1031.004477	7.055965118	4.493851765	0.008367834	0.413361082	0.004298063	31.30032302	30.50437737	0.163019606	0.980258481	0.005195821	258.023674	0.001879801	6.938289796	1.954015089	1.50293269	-4.670473373	-0.881017507	-5.240413997	3.443660366	3.417902975	-1.80776931	-0.018919367	-5.083880246	5.553055216	-5.850034084	0.573263306	0.631959524	0.524501891	-0.90725328	-0.518827545	-0.504407175	-0.856721989	-0.735642951	-0.168225617	0.975142319	-0.54844629	-0.733992707	-0.153933775	0.591503559	0.512758904	0.472791701
139	2015	19	HOOKER	68	3.13	3.64	1867.49	1031	7.06	4.49	0.01	0.41	0	31.3	30.5	0.16	0.98	0.01	258.02	0	6.938285454	1.954586685	1.502075394	-4.509860006	-0.889162064	-6.907755279	3.443650046	3.41775947	-1.826350914	-0.019182819	-4.509860006	5.553040977	-6.907755279	0.573255687	0.63307716	0.523369465	-0.904233183	-0.519571891	-0.5889559	-0.856738311	-0.735851153	-0.168893604	0.974678973	-0.394989612	-0.733995176	-0.183513192	0.591498199	0.513364528	0.472265177
140	2015	54	HOWARD	7	2.43	0.47	1490.19	585.01	5.05	3.15	0.39	2.79	0.06	50.42	51.09	0.8	0.5	0.04	1512.94	0	6.37163065	1.619586243	1.147719863	-0.939047719	1.026399955	-2.796881415	3.920407755	3.933608356	-0.221894332	-0.691149178	-3.194183212	7.321810718	-6.907755279	-0.185702623	0.07632038	0.129406922	-0.201095906	0.007503448	0.591325415	0.109378276	0.243477671	-0.027314913	0.11424382	0.563280326	0.10918847	-0.183513192	-0.108065921	0.158420553	0.254630795
47	2014	54	HOWARD	5	3	0.34	1490.19	585.01	5.05	3.15	0.39	2.79	0.06	50.42	51.09	0.8	0.5	0.04	1512.94	0	6.37163065	1.619586243	1.147719863	-0.939047719	1.026399955	-2.796881415	3.920407755	3.933608356	-0.221894332	-0.691149178	-3.194183212	7.321810718	-6.907755279	-0.185702623	0.07632038	0.129406922	-0.201095906	0.007503448	0.591325415	0.109378276	0.243477671	-0.027314913	0.11424382	0.563280326	0.10918847	-0.183513192	-0.108065921	0.158420553	0.254630795
233	2016	54	HOWARD	5	3	0.34	1490.189941	585.0092478	5.052173525	3.148304736	0.390919379	2.793893139	0.062290224	50.41513282	51.09422966	0.799467657	0.504147994	0.038757262	1512.941931	0.003885142	6.371629365	1.620016467	1.14718171	-0.936699126	1.027793873	-2.760024401	3.920311219	3.93369114	-0.222559151	-0.682903835	-3.224962763	7.321811994	-5.321556925	-0.185703903	0.076922432	0.128908511	-0.199394722	0.008365624	0.636377225	0.109132341	0.243678848	-0.027432677	0.121679403	0.523584377	0.109189767	-0.122378936	-0.108067508	0.158876388	0.254300278
48	2014	83	JEFFERSON	1	5	0.07	1490.31	435.49	4.16	1.65	0.57	5.12	0.04	49.77	47.89	0.61	0.36	0.02	1699.84	0.01	6.07647413	1.42575543	0.501381165	-0.560366069	1.633349732	-3.194183212	3.907432485	3.868927595	-0.49265832	-1.018877321	-3.863232841	7.438289996	-4.509860006	-0.440146549	-0.170203767	-0.311595925	0.131969121	0.523505776	0.19789831	0.076534354	0.091275037	-0.069346087	-0.136716433	-0.0755663	0.234767011	-0.026159211	-0.472451628	-0.046949564	-0.14233076
141	2015	83	JEFFERSON	0	0	0	1490.31	435.49	4.16	1.65	0.57	5.12	0.04	49.77	47.89	0.61	0.36	0.02	1699.84	0.01	6.07647413	1.42575543	0.501381165	-0.560366069	1.633349732	-3.194183212	3.907432485	3.868927595	-0.49265832	-1.018877321	-3.863232841	7.438289996	-4.509860006	-0.440146549	-0.170203767	-0.311595925	0.131969121	0.523505776	0.19789831	0.076534354	0.091275037	-0.069346087	-0.136716433	-0.0755663	0.234767011	-0.026159211	-0.472451628	-0.046949564	-0.14233076
234	2016	83	JEFFERSON	0	0	0	1490.310059	435.493772	4.159576374	1.654678001	0.573960049	5.118570345	0.042664313	49.77246606	47.89431001	0.611585213	0.357337016	0.016225384	1699.840062	0.009572934	6.076482792	1.425653616	0.504210593	-0.553454721	1.633070519	-3.131224147	3.907482032	3.869017588	-0.490067223	-1.02628135	-4.061371169	7.438290033	-4.54945794	-0.44014013	-0.170321108	-0.310220584	0.139296642	0.523189164	0.250308958	0.076658962	0.091480035	-0.068995412	-0.141490027	-0.196136334	0.234767053	-0.032879265	-0.472440935	-0.047057439	-0.140593012
49	2014	79	JOHNSON	0	0	0	975.65	376.63	5.25	1.97	0.53	7.08	0.06	46.36	48.49	0.46	0.4	0.01	1430	0.01	5.931265928	1.658418535	0.678541028	-0.632993258	1.957415141	-2.796881415	3.836458589	3.881378214	-0.774357236	-0.913793852	-4.509860006	7.265430423	-4.509860006	-0.540310872	0.131719064	-0.217515318	0.05795467	0.95756782	0.591325415	-0.095769912	0.119813031	-0.102528593	-0.065013503	-0.394989612	0.053460892	-0.026159211	-0.651718524	0.199564641	-0.033524565
142	2015	79	JOHNSON	0	0	0	975.65	376.63	5.25	1.97	0.53	7.08	0.06	46.36	48.49	0.46	0.4	0.01	1430	0.01	5.931265928	1.658418535	0.678541028	-0.632993258	1.957415141	-2.796881415	3.836458589	3.881378214	-0.774357236	-0.913793852	-4.509860006	7.265430423	-4.509860006	-0.540310872	0.131719064	-0.217515318	0.05795467	0.95756782	0.591325415	-0.095769912	0.119813031	-0.102528593	-0.065013503	-0.394989612	0.053460892	-0.026159211	-0.651718524	0.199564641	-0.033524565
235	2016	79	JOHNSON	0	0	0	975.6539917	376.6272884	5.246509265	1.972807085	0.525057936	7.084515952	0.061585947	46.36437805	48.48814114	0.458384322	0.400932508	0.005889964	1430.001196	0.006533645	5.931258729	1.657753538	0.679964208	-0.642343928	1.958052694	-2.771214515	3.836553018	3.881339879	-0.777868116	-0.911471095	-4.977689419	7.265431259	-4.888376291	-0.540315486	0.130752154	-0.216690029	0.048810066	0.958567924	0.622523142	-0.095548693	0.119724617	-0.102886008	-0.063341915	-0.526273744	0.053461696	-0.080703687	-0.651727412	0.198860056	-0.032650491
143	2015	76	KEARNEY	1	1	0.07	1336.27	653.17	1.43	0.31	0.85	0.86	0	60.04	54.64	0.65	0.12	0.02	1468.58	0.01	6.481838963	0.358373501	-1.167962367	-0.16134315	-0.149660775	-6.907755279	4.095027662	4.000784517	-0.429245637	-2.111964733	-3.863232841	7.292051907	-4.509860006	-0.069712134	-0.926395812	-0.705558468	0.650070273	-0.419914789	-0.5889559	0.595468316	0.412327468	-0.060497419	-0.566934009	-0.0755663	0.079382883	-0.026159211	0.027991836	-1.177875792	-1.167590747
50	2014	76	KEARNEY	1	2	0.07	1336.27	653.17	1.43	0.31	0.85	0.86	0	60.04	54.64	0.65	0.12	0.02	1468.58	0.01	6.481838963	0.358373501	-1.167962367	-0.16134315	-0.149660775	-6.907755279	4.095027662	4.000784517	-0.429245637	-2.111964733	-3.863232841	7.292051907	-4.509860006	-0.069712134	-0.926395812	-0.705558468	0.650070273	-0.419914789	-0.5889559	0.595468316	0.412327468	-0.060497419	-0.566934009	-0.0755663	0.079382883	-0.026159211	0.027991836	-1.177875792	-1.167590747
236	2016	76	KEARNEY	0	0	0	1336.27002	653.166125	1.426416408	0.305145099	0.853346359	0.859147818	0.003982318	60.04121774	54.64252889	0.646632097	0.115580792	0.017780055	1468.575864	0.009310477	6.481833031	0.355866103	-1.18369611	-0.157418595	-0.150651023	-5.301860034	4.095047944	4.000830798	-0.434432495	-2.149170753	-3.974959877	7.292049091	-4.574594716	-0.069718728	-0.927388443	-0.706985818	0.656262246	-0.420103513	-0.510618307	0.595529847	0.412447751	-0.061242455	-0.574855763	-0.146476518	0.079380104	-0.03700913	0.027984512	-1.180532463	-1.177253933
144	2015	49	KEITH	222	2.2	7.73	2872.41	1026.41	4.35	2.27	0.34	0.49	0.02	46.25	41.99	0.3	0.57	0.06	1059.79	0.01	6.93382353	1.470405704	0.820220263	-1.075872802	-0.711311151	-3.863232841	3.834083085	3.73745531	-1.200645014	-0.560366069	-2.796881415	6.965826998	-4.509860006	0.565444708	-0.117575016	-0.129314748	-0.293613969	-0.501855072	-0.195528795	-0.101328114	-0.18934857	-0.137923266	0.239723947	1.202126952	-0.195284062	-0.026159211	0.585989727	0.000358869	0.053490509
237	2016	49	KEITH	251	2.27	8.74	2872.409912	1026.405603	4.345771352	2.271406076	0.344843534	0.491713038	0.015197435	46.24960004	41.99122919	0.301407395	0.571641808	0.063257778	1059.785686	0.005059445	6.933819246	1.469433352	0.820839216	-1.06176882	-0.707828347	-4.122902383	3.834074438	3.737484582	-1.195980181	-0.557494875	-2.744852504	6.965822927	-5.106137067	0.565437225	-0.118746324	-0.128901359	-0.284651681	-0.501475703	-0.290001757	-0.101348323	-0.189290105	-0.137611926	0.242667008	1.306187976	-0.19528696	-0.103900811	0.585984439	-0.00067137	0.053870651
51	2014	49	KEITH	198	3.17	6.89	2872.41	1026.41	4.35	2.27	0.34	0.49	0.02	46.25	41.99	0.3	0.57	0.06	1059.79	0.01	6.93382353	1.470405704	0.820220263	-1.075872802	-0.711311151	-3.863232841	3.834083085	3.73745531	-1.200645014	-0.560366069	-2.796881415	6.965826998	-4.509860006	0.565444708	-0.117575016	-0.129314748	-0.293613969	-0.501855072	-0.195528795	-0.101328114	-0.18934857	-0.137923266	0.239723947	1.202126952	-0.195284062	-0.026159211	0.585989727	0.000358869	0.053490509
145	2015	4	KEYA PAHA	100	2.42	4.99	2004.85	691.65	5.45	4.61	0.07	6.9	0.07	39.47	40.27	0.17	0.83	0.02	927.9	0	6.539081493	1.695799078	1.528444753	-2.645075402	1.931666329	-2.645075402	3.675566225	3.695631607	-1.766091722	-0.185125484	-3.863232841	6.832925046	-6.907755279	-0.00422924	0.187117749	0.558649692	-0.793211508	0.917704979	0.788038967	-0.443915481	-0.271157486	-0.166681437	0.705792988	-0.0755663	-0.283901257	-0.183513192	0.098660645	0.239170555	0.488460434
238	2016	4	KEYA PAHA	68	2.66	3.39	2004.849976	691.6515811	5.448548856	4.605613735	0.074608282	6.903820051	0.073621243	39.47139639	40.27024152	0.17349664	0.826320675	0.024500466	927.8999735	0.000741065	6.539083779	1.695532827	1.527493039	-2.582189452	1.932219726	-2.595330054	3.675601602	3.695637604	-1.745849793	-0.189562902	-3.669058552	6.832925018	-6.353258284	-0.004226549	0.186715792	0.557360122	-0.784684522	0.918550968	0.859273725	-0.443844922	-0.271145998	-0.165907922	0.699197528	0.068189076	-0.283901275	-0.171852239	0.098663467	0.238888453	0.487875921
52	2014	4	KEYA PAHA	42	3.19	2.09	2004.85	691.65	5.45	4.61	0.07	6.9	0.07	39.47	40.27	0.17	0.83	0.02	927.9	0	6.539081493	1.695799078	1.528444753	-2.645075402	1.931666329	-2.645075402	3.675566225	3.695631607	-1.766091722	-0.185125484	-3.863232841	6.832925046	-6.907755279	-0.00422924	0.187117749	0.558649692	-0.793211508	0.917704979	0.788038967	-0.443915481	-0.271157486	-0.166681437	0.705792988	-0.0755663	-0.283901257	-0.183513192	0.098660645	0.239170555	0.488460434
239	2016	46	KIMBALL	174	1.9	7.06	2464.850098	1502.770625	3.164972694	0.967705058	0.497761186	0.035490436	0.001000907	28.74445286	23.06587086	0.222565994	0.488483725	0.007089913	983.1330599	0.005594938	7.315066432	1.152460337	-0.031795091	-0.695627883	-3.31070508	-6.214154701	3.358479593	3.138397426	-1.498048633	-0.714404066	-4.817137302	6.890745489	-5.021452894	1.376085877	-0.445819786	-0.512191933	-0.001698782	-0.602510863	-0.569266702	-0.985867834	-1.08944304	-0.155052961	0.093600054	-0.487944575	-0.246790037	-0.095474615	1.056653442	-0.336514696	-0.469791388
146	2015	46	KIMBALL	159	2.23	6.45	2464.85	1502.77	3.16	0.97	0.5	0.04	0	28.74	23.07	0.22	0.49	0.01	983.13	0.01	7.315066016	1.150888433	-0.029428811	-0.691149178	-3.194183212	-6.907755279	3.358324675	3.138576418	-1.509592577	-0.711311151	-4.509860006	6.890742377	-4.509860006	1.376084813	-0.44719719	-0.511517215	0.002443833	-0.601512174	-0.5889559	-0.986092833	-1.089246644	-0.155620602	0.096318088	-0.394989612	-0.246792093	-0.026159211	1.056652929	-0.338180179	-0.468338091
53	2014	46	KIMBALL	164	3	6.65	2464.85	1502.77	3.16	0.97	0.5	0.04	0	28.74	23.07	0.22	0.49	0.01	983.13	0.01	7.315066016	1.150888433	-0.029428811	-0.691149178	-3.194183212	-6.907755279	3.358324675	3.138576418	-1.509592577	-0.711311151	-4.509860006	6.890742377	-4.509860006	1.376084813	-0.44719719	-0.511517215	0.002443833	-0.601512174	-0.5889559	-0.986092833	-1.089246644	-0.155620602	0.096318088	-0.394989612	-0.246792093	-0.026159211	1.056652929	-0.338180179	-0.468338091
240	2016	7	KNOX	18	2.31	0.61	2950.810059	488.0269816	7.132065028	4.875158801	0.400482013	5.900442069	0.059231706	53.72189112	57.36820728	0.396620846	0.491017137	0.040587844	1149.31182	0.004085892	6.190372744	1.96474102	1.584357779	-0.912592546	1.77519674	-2.809556388	3.983839189	4.049507701	-0.922256376	-0.709241732	-3.179947366	7.046919495	-5.281284847	-0.35074235	0.653038699	0.636606883	-0.181700395	0.696342653	0.576212031	0.276219896	0.542090073	-0.11654912	0.09814138	0.582057434	-0.135134144	-0.119220055	-0.331838008	0.52412338	0.522800513
147	2015	7	KNOX	16	3	0.54	2950.81	488.03	7.13	4.88	0.4	5.9	0.06	53.72	57.37	0.4	0.49	0.04	1149.31	0	6.190378928	1.964451477	1.585350117	-0.913793852	1.775121828	-2.796881415	3.983803987	4.049538949	-0.913793852	-0.711311151	-3.194183212	7.046917911	-6.907755279	-0.350737214	0.6524667	0.638030205	-0.182592293	0.696244753	0.591325415	0.276124339	0.542175341	-0.115801595	0.096318088	0.563280326	-0.135135367	-0.183513192	-0.331830372	0.5238166	0.523409977
54	2014	7	KNOX	22	4.05	0.75	2950.81	488.03	7.13	4.88	0.4	5.9	0.06	53.72	57.37	0.4	0.49	0.04	1149.31	0	6.190378928	1.964451477	1.585350117	-0.913793852	1.775121828	-2.796881415	3.983803987	4.049538949	-0.913793852	-0.711311151	-3.194183212	7.046917911	-6.907755279	-0.350737214	0.6524667	0.638030205	-0.182592293	0.696244753	0.591325415	0.276124339	0.542175341	-0.115801595	0.096318088	0.563280326	-0.135135367	-0.183513192	-0.331830372	0.5238166	0.523409977
55	2014	60	LANCASTER	2	1.5	0.09	2191.83	393.38	4.5	1.51	0.61	5.38	0.05	49.59	49.68	4.94	0.26	0.02	2337.64	0.06	5.974778608	1.504299594	0.412771683	-0.49265832	1.682874231	-2.975929646	3.903809366	3.905622566	1.59756774	-1.343234872	-3.863232841	7.75689758	-2.796881415	-0.511806753	-0.076026003	-0.352756191	0.205983571	0.581085435	0.394611863	0.067439114	0.176413385	0.888522243	-0.315973756	-0.0755663	0.663306304	0.760610692	-0.597999912	0.03627056	-0.196752007
241	2016	60	LANCASTER	1	3	0.05	2191.830078	393.3812016	4.504197981	1.508332306	0.61007266	5.379628965	0.046710811	49.5900721	49.67868094	4.941598354	0.263563556	0.022199331	2337.644935	0.057453641	5.974781662	1.505231837	0.411667372	-0.492539407	1.682805275	-3.042597261	3.90381082	3.905596015	1.597891176	-1.329673769	-3.763631837	7.756899691	-2.8395213	-0.511804709	-0.07486319	-0.353246496	0.206118018	0.581003265	0.329909057	0.067442757	0.176350647	0.888875825	-0.309585821	-0.00531454	0.66330962	0.720542719	-0.597996141	0.037258301	-0.197430241
148	2015	60	LANCASTER	1	4	0.05	2191.83	393.38	4.5	1.51	0.61	5.38	0.05	49.59	49.68	4.94	0.26	0.02	2337.64	0.06	5.974778608	1.504299594	0.412771683	-0.49265832	1.682874231	-2.975929646	3.903809366	3.905622566	1.59756774	-1.343234872	-3.863232841	7.75689758	-2.796881415	-0.511806753	-0.076026003	-0.352756191	0.205983571	0.581085435	0.394611863	0.067439114	0.176413385	0.888522243	-0.315973756	-0.0755663	0.663306304	0.760610692	-0.597999912	0.03627056	-0.196752007
149	2015	51	LINCOLN	652	2.31	9.78	6665.41	908.26	5.52	4.28	0.24	2.02	0.03	40.66	38.79	0.44	0.7	0.02	812.88	0.01	6.811531782	1.708559003	1.454186627	-1.422958345	0.703592438	-3.473768074	3.705269402	3.658188261	-0.818710404	-0.355247392	-3.863232841	6.700584727	-4.509860006	0.364384315	0.206507289	0.461629066	-0.478650094	-0.163020926	0.001184758	-0.38378584	-0.341551204	-0.106952927	0.472758467	-0.0755663	-0.361183461	-0.026159211	0.435014357	0.252690115	0.442853354
242	2016	51	LINCOLN	680	2.34	10.2	6665.410156	908.2609068	5.515070413	4.283929065	0.239625186	2.020396886	0.034731828	40.66391563	38.78922577	0.437019313	0.697083892	0.022045629	812.878055	0.006513466	6.811532781	1.707665725	1.455103998	-1.424514801	0.7037888	-3.331713447	3.705365697	3.658168302	-0.825492276	-0.359415994	-3.770279159	6.700582335	-4.891058402	0.364385859	0.205141825	0.462784219	-0.479343636	-0.162933032	0.094266227	-0.383587986	-0.341588029	-0.107612305	0.46753113	-0.01022414	-0.361184768	-0.081021211	0.435015589	0.251743658	0.443416775
56	2014	51	LINCOLN	605	3.65	9.08	6665.41	908.26	5.52	4.28	0.24	2.02	0.03	40.66	38.79	0.44	0.7	0.02	812.88	0.01	6.811531782	1.708559003	1.454186627	-1.422958345	0.703592438	-3.473768074	3.705269402	3.658188261	-0.818710404	-0.355247392	-3.863232841	6.700584727	-4.509860006	0.364384315	0.206507289	0.461629066	-0.478650094	-0.163020926	0.001184758	-0.38378584	-0.341551204	-0.106952927	0.472758467	-0.0755663	-0.361183461	-0.026159211	0.435014357	0.252690115	0.442853354
150	2015	39	LOGAN	132	2.05	8.93	1478.24	908.52	5.52	3.59	0.1	0.33	0.01	36.98	35.8	0.15	0.87	0.02	626.55	0	6.811818003	1.708559003	1.278430715	-2.292634762	-1.105636904	-4.509860006	3.610404267	3.577975826	-1.890475442	-0.138113302	-3.863232841	6.440230176	-6.907755279	0.364826767	0.206507289	0.258767757	-0.73770067	-0.537288709	-0.392242347	-0.569732965	-0.48376554	-0.171105771	0.777495917	-0.0755663	-0.486379018	-0.183513192	0.43536771	0.252690115	0.334909422
243	2016	39	LOGAN	142	2.06	9.61	1478.23999	908.5211316	5.519398927	3.592702857	0.098396343	0.327863287	0.00877272	36.98399585	35.80457601	0.149739173	0.873655557	0.018479963	626.5528643	0.000695417	6.811819248	1.708450127	1.279183107	-2.308639957	-1.112113156	-4.628160448	3.610512313	3.578103636	-1.892204267	-0.133925119	-3.93836888	6.440234747	-6.379826551	0.364828693	0.206340795	0.259562402	-0.740668015	-0.537761906	-0.416384608	-0.569531058	-0.48354789	-0.17116347	0.784048771	-0.124119825	-0.486377093	-0.172570528	0.435369248	0.252574758	0.335371518
57	2014	39	LOGAN	137	5.2	9.27	1478.24	908.52	5.52	3.59	0.1	0.33	0.01	36.98	35.8	0.15	0.87	0.02	626.55	0	6.811818003	1.708559003	1.278430715	-2.292634762	-1.105636904	-4.509860006	3.610404267	3.577975826	-1.890475442	-0.138113302	-3.863232841	6.440230176	-6.907755279	0.364826767	0.206507289	0.258767757	-0.73770067	-0.537288709	-0.392242347	-0.569732965	-0.48376554	-0.171105771	0.777495917	-0.0755663	-0.486379018	-0.183513192	0.43536771	0.252690115	0.334909422
151	2015	28	LOUP	96	1.96	6.5	1477.99	736.85	6.32	4.18	0.06	0.99	0.02	39.61	39.64	0.27	0.9	0.02	497	0	6.602385701	1.843877423	1.430550452	-2.796881415	-0.009040745	-3.863232841	3.679106857	3.679863936	-1.305636458	-0.104250021	-3.863232841	6.208592038	-6.907755279	0.072689336	0.428102027	0.432228876	-0.811715121	-0.391124959	-0.195528795	-0.436841405	-0.301122379	-0.144559767	0.831273114	-0.0755663	-0.573423962	-0.183513192	0.176812902	0.396064428	0.428336734
58	2014	28	LOUP	90	2.11	6.09	1477.99	736.85	6.32	4.18	0.06	0.99	0.02	39.61	39.64	0.27	0.9	0.02	497	0	6.602385701	1.843877423	1.430550452	-2.796881415	-0.009040745	-3.863232841	3.679106857	3.679863936	-1.305636458	-0.104250021	-3.863232841	6.208592038	-6.907755279	0.072689336	0.428102027	0.432228876	-0.811715121	-0.391124959	-0.195528795	-0.436841405	-0.301122379	-0.144559767	0.831273114	-0.0755663	-0.573423962	-0.183513192	0.176812902	0.396064428	0.428336734
244	2016	28	LOUP	95	2.31	6.43	1477.98999	736.8479711	6.321149441	4.183241602	0.05858795	0.992708988	0.017475062	39.61235131	39.64302752	0.2728528	0.899627325	0.024106408	497.0018491	0.000203255	6.602382947	1.844059252	1.431325469	-2.820301907	-0.006310884	-3.991333456	3.679166216	3.679940307	-1.295164543	-0.104663731	-3.684632167	6.208595759	-6.722724894	0.072685883	0.428420415	0.433181913	-0.814327923	-0.390525026	-0.245197747	-0.436722596	-0.30097838	-0.14392868	0.830605067	0.055601945	-0.57342272	-0.180314893	0.176809503	0.396257081	0.428812726
59	2014	24	MADISON	3	1	0.2	1488.43	518.35	3.68	1.17	0.75	3.45	0.01	58.29	55.12	1.43	0.21	0.02	1756.13	0.02	6.250652619	1.303184454	0.157858085	-0.286349627	1.238664044	-4.509860006	4.065447708	4.009530769	0.358373501	-1.555897146	-3.863232841	7.470868373	-3.863232841	-0.299140505	-0.30316061	-0.452716836	0.465034147	0.153667198	-0.392242347	0.507042373	0.435157863	0.11205161	-0.405602418	-0.0755663	0.272588392	0.131194769	-0.257419442	-0.17681754	-0.35331218
152	2015	24	MADISON	3	2	0.2	1488.43	518.35	3.68	1.17	0.75	3.45	0.01	58.29	55.12	1.43	0.21	0.02	1756.13	0.02	6.250652619	1.303184454	0.157858085	-0.286349627	1.238664044	-4.509860006	4.065447708	4.009530769	0.358373501	-1.555897146	-3.863232841	7.470868373	-3.863232841	-0.299140505	-0.30316061	-0.452716836	0.465034147	0.153667198	-0.392242347	0.507042373	0.435157863	0.11205161	-0.405602418	-0.0755663	0.272588392	0.131194769	-0.257419442	-0.17681754	-0.35331218
245	2016	24	MADISON	1	3	0.07	1488.430054	518.3453731	3.6811503	1.169948396	0.746567524	3.454068785	0.01000994	58.29135066	55.12250762	1.426261515	0.205323125	0.015787486	1756.130975	0.022311925	6.250643693	1.303496902	0.157814015	-0.290930645	1.239842366	-4.508956778	4.065470878	4.009576261	0.355757584	-1.578311771	-4.087121551	7.470868928	-3.758790247	-0.299148379	-0.302841984	-0.452732007	0.458682826	0.154568272	-0.392046814	0.50711062	0.435277134	0.111224595	-0.413986059	-0.210123817	0.272589047	0.16757383	-0.257430461	-0.176486491	-0.353339246
246	2016	36	MCPHERSON	143	2.08	6.42	2225.909912	1012.797172	5.060890402	2.367033304	0.024930927	0.106273824	0.001511565	32.45467278	31.27775689	0.121905857	0.966429999	0.007004272	498.042193	0.000123236	6.920472246	1.621740011	0.862059781	-3.65231893	-2.232370611	-5.986849214	3.479875244	3.442939174	-2.096336607	-0.033112209	-4.82777988	6.210686806	-6.791541474	0.542279236	0.079336949	-0.100786773	-0.876605575	-0.586835158	-0.559221367	-0.798393723	-0.698858451	-0.177320665	0.950353753	-0.490680149	-0.57272371	-0.181574024	0.56950689	0.16070254	0.079187068
153	2015	36	MCPHERSON	170	2.52	7.64	2225.91	1012.8	5.06	2.37	0.02	0.11	0	32.45	31.28	0.12	0.97	0.01	498.04	0	6.920475039	1.621564092	0.863311807	-3.863232841	-2.198225078	-6.907755279	3.479731259	3.443010884	-2.111964733	-0.029428811	-4.509860006	6.210682403	-6.907755279	0.542284048	0.079090314	-0.099914559	-0.885729571	-0.586009958	-0.5889559	-0.798629834	-0.698751761	-0.177742272	0.956753241	-0.394989612	-0.572725184	-0.183513192	0.569510337	0.160516149	0.079956024
60	2014	36	MCPHERSON	166	5.45	7.46	2225.91	1012.8	5.06	2.37	0.02	0.11	0	32.45	31.28	0.12	0.97	0.01	498.04	0	6.920475039	1.621564092	0.863311807	-3.863232841	-2.198225078	-6.907755279	3.479731259	3.443010884	-2.111964733	-0.029428811	-4.509860006	6.210682403	-6.907755279	0.542284048	0.079090314	-0.099914559	-0.885729571	-0.586009958	-0.5889559	-0.798629834	-0.698751761	-0.177742272	0.956753241	-0.394989612	-0.572725184	-0.183513192	0.569510337	0.160516149	0.079956024
61	2014	53	MERRICK	0	0	0	1279.51	520.89	0.86	0.2	0.65	2.66	0.04	55.74	53.16	0.96	0.23	0.07	1587.05	0.02	6.255540807	-0.149660775	-1.604450371	-0.429245637	0.978701992	-3.194183212	4.020715962	3.973325045	-0.03978087	-1.465337568	-2.645075402	7.369632856	-3.863232841	-0.29481809	-1.084282063	-0.737898677	0.279998021	-0.021286381	0.19789831	0.378193142	0.34193375	0.008079759	-0.369750954	1.521550264	0.15898315	0.131194769	-0.251384726	-1.716154801	-1.435668393
154	2015	53	MERRICK	0	0	0	1279.51	520.89	0.86	0.2	0.65	2.66	0.04	55.74	53.16	0.96	0.23	0.07	1587.05	0.02	6.255540807	-0.149660775	-1.604450371	-0.429245637	0.978701992	-3.194183212	4.020715962	3.973325045	-0.03978087	-1.465337568	-2.645075402	7.369632856	-3.863232841	-0.29481809	-1.084282063	-0.737898677	0.279998021	-0.021286381	0.19789831	0.378193142	0.34193375	0.008079759	-0.369750954	1.521550264	0.15898315	0.131194769	-0.251384726	-1.716154801	-1.435668393
247	2016	53	MERRICK	0	0	0	1279.51001	520.8902605	0.856539521	0.198364592	0.645639807	2.664923391	0.036028171	55.74443132	53.15855059	0.955907069	0.226708815	0.073437607	1587.045555	0.018185601	6.255541307	-0.153688012	-1.61262001	-0.435965852	0.980550486	-3.296076278	4.020795458	3.97329778	-0.044048999	-1.479687593	-2.597793994	7.369630055	-3.953595229	-0.294817646	-1.085240593	-0.73837949	0.271930089	-0.020196046	0.119767051	0.378417053	0.341864811	0.007174335	-0.375650644	1.631355446	0.158980163	0.102644479	-0.251384108	-1.720421792	-1.440685937
62	2014	29	MORRILL	351	1.78	9.48	3700.72	1219.25	5.12	3.62	0.21	0.57	0.02	34.63	30.96	0.31	0.75	0.02	787.93	0	7.105992015	1.633349732	1.286750231	-1.555897146	-0.560366069	-3.863232841	3.544749235	3.432728348	-1.167962367	-0.286349627	-3.863232841	6.669410523	-6.907755279	0.893607941	0.095709919	0.267587814	-0.534160932	-0.484138254	-0.195528795	-0.688476374	-0.713972024	-0.135711098	0.562387129	-0.0755663	-0.377947423	-0.183513192	0.798540461	0.173003422	0.340019015
248	2016	29	MORRILL	376	2.23	10.16	3700.719971	1219.247868	5.124265031	3.619538928	0.21029597	0.569061587	0.020592572	34.63125485	30.95900025	0.307989838	0.745132684	0.021498848	787.9324831	0.002479926	7.105990266	1.634182237	1.28662289	-1.554495427	-0.562010877	-3.835405912	3.544785469	3.432696057	-1.174446889	-0.292851834	-3.794291171	6.669413674	-5.66074425	0.893604313	0.096891305	0.267452258	-0.533613281	-0.484346075	-0.1838721	-0.688412967	-0.714019576	-0.13615578	0.553662109	-0.0276896	-0.377945755	-0.144490569	0.798538302	0.173885488	0.339940806
155	2015	29	MORRILL	386	2.31	10.43	3700.72	1219.25	5.12	3.62	0.21	0.57	0.02	34.63	30.96	0.31	0.75	0.02	787.93	0	7.105992015	1.633349732	1.286750231	-1.555897146	-0.560366069	-3.863232841	3.544749235	3.432728348	-1.167962367	-0.286349627	-3.863232841	6.669410523	-6.907755279	0.893607941	0.095709919	0.267587814	-0.534160932	-0.484138254	-0.195528795	-0.688476374	-0.713972024	-0.135711098	0.562387129	-0.0755663	-0.377947423	-0.183513192	0.798540461	0.173003422	0.340019015
63	2014	44	NANCE	3	1.5	0.26	1159.65	530.04	5.26	3.29	0.53	5.6	0.06	52.53	51.86	0.56	0.33	0.07	1168.81	0.01	6.272954362	1.660321123	1.19119147	-0.632993258	1.722945153	-2.796881415	3.961403472	3.948567063	-0.578034373	-1.105636904	-2.645075402	7.063742272	-4.509860006	-0.279247183	0.134488999	0.170567187	0.05795467	0.629806685	0.591325415	0.215994698	0.28010143	-0.080406922	-0.19049363	1.521550264	-0.122033272	-0.026159211	-0.229886808	0.201580496	0.281329733
156	2015	44	NANCE	5	1.75	0.43	1159.65	530.04	5.26	3.29	0.53	5.6	0.06	52.53	51.86	0.56	0.33	0.07	1168.81	0.01	6.272954362	1.660321123	1.19119147	-0.632993258	1.722945153	-2.796881415	3.961403472	3.948567063	-0.578034373	-1.105636904	-2.645075402	7.063742272	-4.509860006	-0.279247183	0.134488999	0.170567187	0.05795467	0.629806685	0.591325415	0.215994698	0.28010143	-0.080406922	-0.19049363	1.521550264	-0.122033272	-0.026159211	-0.229886808	0.201580496	0.281329733
249	2016	44	NANCE	1	2	0.09	1159.650024	530.0411717	5.25702597	3.290011144	0.534601048	5.601605145	0.055544094	52.53004964	51.86069783	0.561810798	0.332093436	0.070712155	1168.808047	0.007049267	6.272956573	1.659755665	1.191194856	-0.624365708	1.723231694	-2.87273452	3.961404416	3.948580518	-0.574811768	-1.09933224	-2.63509502	7.063740601	-4.822174248	-0.279245189	0.133665212	0.170570464	0.066468271	0.63016216	0.503671705	0.215997206	0.280134621	-0.080006344	-0.186740993	1.544298155	-0.122034584	-0.072590169	-0.229884079	0.200981375	0.281331813
64	2014	78	NEMAHA	0	0	0	1066.45	321.57	5.42	2.71	0.71	7.06	0.09	54.95	54.13	0.61	0.17	0.01	1459.64	0.01	5.773218359	1.6902803	0.997317571	-0.341082849	1.954586685	-2.396895772	4.006441879	3.991407035	-0.49265832	-1.766091722	-4.509860006	7.285945794	-4.509860006	-0.634008588	0.178807946	4.61E-05	0.391019697	0.953138615	1.181466072	0.338275145	0.388070174	-0.069346087	-0.477305348	-0.394989612	0.073376077	-0.026159211	-0.846836271	0.233323229	0.162258285
157	2015	78	NEMAHA	0	0	0	1066.45	321.57	5.42	2.71	0.71	7.06	0.09	54.95	54.13	0.61	0.17	0.01	1459.64	0.01	5.773218359	1.6902803	0.997317571	-0.341082849	1.954586685	-2.396895772	4.006441879	3.991407035	-0.49265832	-1.766091722	-4.509860006	7.285945794	-4.509860006	-0.634008588	0.178807946	4.61E-05	0.391019697	0.953138615	1.181466072	0.338275145	0.388070174	-0.069346087	-0.477305348	-0.394989612	0.073376077	-0.026159211	-0.846836271	0.233323229	0.162258285
250	2016	78	NEMAHA	0	0	0	1066.449951	321.5731841	5.420892565	2.707810507	0.707327629	7.062507066	0.09129418	54.94624501	54.12605749	0.606560918	0.169502464	0.014711614	1459.641192	0.0101213	5.773228261	1.690444936	0.996509611	-0.34484854	1.95494168	-2.382774195	4.006373543	3.991334199	-0.498302832	-1.769005531	-4.153355095	7.285946611	-4.498893091	-0.63400317	0.179055181	-0.000597628	0.386074845	0.953693831	1.206924347	0.338085409	0.387882655	-0.07010687	-0.478197217	-0.244489677	0.073376877	-0.024250507	-0.846824047	0.233497666	0.161762061
65	2014	86	NUCKOLLS	0	0	0	1491.51	523.1	3.71	1.39	0.64	3.02	0.02	46.66	44.42	0.52	0.31	0.02	1350.78	0.01	6.259774562	1.311301382	0.330022913	-0.444725822	1.105587902	-3.863232841	3.842908698	3.793712331	-0.652005237	-1.167962367	-3.863232841	7.208438223	-4.509860006	-0.291057248	-0.294850807	-0.388036418	0.261494409	0.0584393	-0.195528795	-0.080611179	-0.073769694	-0.089255591	-0.226345095	-0.0755663	0.000232791	-0.026159211	-0.24615794	-0.168217388	-0.247573783
158	2015	86	NUCKOLLS	0	0	0	1491.51	523.1	3.71	1.39	0.64	3.02	0.02	46.66	44.42	0.52	0.31	0.02	1350.78	0.01	6.259774562	1.311301382	0.330022913	-0.444725822	1.105587902	-3.863232841	3.842908698	3.793712331	-0.652005237	-1.167962367	-3.863232841	7.208438223	-4.509860006	-0.291057248	-0.294850807	-0.388036418	0.261494409	0.0584393	-0.195528795	-0.080611179	-0.073769694	-0.089255591	-0.226345095	-0.0755663	0.000232791	-0.026159211	-0.24615794	-0.168217388	-0.247573783
251	2016	86	NUCKOLLS	0	0	0	1491.51001	523.099446	3.714229156	1.393394523	0.635592003	3.016199464	0.021976756	46.65851003	44.41586823	0.518048004	0.31255475	0.01966608	1350.782745	0.010207997	6.259773503	1.31244036	0.332460287	-0.451626326	1.104329071	-3.773272183	3.842876766	3.793619312	-0.655758907	-1.159781293	-3.87926157	7.208440255	-4.491127738	-0.291058191	-0.293679359	-0.387038422	0.253338022	0.057597633	-0.156643325	-0.080686465	-0.073966215	-0.089687405	-0.221765518	-0.086232483	0.000234636	-0.022886296	-0.246159247	-0.167010603	-0.246076822
159	2015	67	OTOE	1	1	0.06	1602.71	350.93	5.5	2.22	0.71	5.8	0.06	53.63	52.11	0.91	0.21	0.01	1657.32	0.01	5.860589623	1.704929894	0.797957545	-0.341082849	1.758030316	-2.796881415	3.982127259	3.953376059	-0.093212382	-1.555897146	-4.509860006	7.412957722	-4.509860006	-0.584045549	0.20096742	-0.144014843	0.391019697	0.67409873	0.591325415	0.271576719	0.291992261	-0.002981076	-0.405602418	-0.394989612	0.206197725	-0.026159211	-0.73897201	0.248844955	0.039817425
66	2014	67	OTOE	1	2	0.06	1602.71	350.93	5.5	2.22	0.71	5.8	0.06	53.63	52.11	0.91	0.21	0.01	1657.32	0.01	5.860589623	1.704929894	0.797957545	-0.341082849	1.758030316	-2.796881415	3.982127259	3.953376059	-0.093212382	-1.555897146	-4.509860006	7.412957722	-4.509860006	-0.584045549	0.20096742	-0.144014843	0.391019697	0.67409873	0.591325415	0.271576719	0.291992261	-0.002981076	-0.405602418	-0.394989612	0.206197725	-0.026159211	-0.73897201	0.248844955	0.039817425
252	2016	67	OTOE	0	0	0	1602.709961	350.9264349	5.502646544	2.223630181	0.708551314	5.797541291	0.061320659	53.62813964	52.1103262	0.905995159	0.206457016	0.012383918	1657.323239	0.010887991	5.860579464	1.705410881	0.799590691	-0.343122461	1.757606384	-2.775462303	3.98209257	3.953382319	-0.097618166	-1.572831113	-4.313701442	7.412959677	-4.432226548	-0.584051616	0.201700495	-0.142947563	0.388339104	0.673554224	0.617304567	0.271482717	0.292007776	-0.003867014	-0.411953477	-0.318841714	0.206199901	-0.012186319	-0.738984552	0.249354576	0.040820454
67	2014	92	PAWNEE	2	1	0.18	1121.2	389.6	5.4	2.08	0.45	7.69	0.1	45.04	48.04	0.36	0.43	0.01	1339.04	0.01	5.965123139	1.686584122	0.732848547	-0.796287939	2.040050814	-2.292634762	3.807573186	3.872054813	-1.018877321	-0.841647189	-4.509860006	7.199708965	-4.509860006	-0.518239325	0.173268078	-0.185175109	-0.09007423	1.092658558	1.378179625	-0.162468337	0.098409535	-0.124650263	-0.011236306	-0.394989612	-0.007655342	-0.026159211	-0.609920079	0.229407006	-0.000170539
253	2016	92	PAWNEE	1	2	0.09	1121.199951	389.6006841	5.404937246	2.07626249	0.450815495	7.693279499	0.102738808	45.03751696	48.03541917	0.357085935	0.430766589	0.008103187	1339.040996	0.007195521	5.965124894	1.68749784	0.731050916	-0.794481379	2.040477131	-2.265879	3.807518056	3.871959456	-1.026982279	-0.83987014	-4.699130707	7.199709709	-4.804167493	-0.51823816	0.174635662	-0.186273944	-0.08856527	1.093384836	1.43205569	-0.162593803	0.098191656	-0.125294903	-0.009862139	-0.455578242	-0.007654673	-0.070288804	-0.609917911	0.23037512	-0.00127459
160	2015	92	PAWNEE	0	0	0	1121.2	389.6	5.4	2.08	0.45	7.69	0.1	45.04	48.04	0.36	0.43	0.01	1339.04	0.01	5.965123139	1.686584122	0.732848547	-0.796287939	2.040050814	-2.292634762	3.807573186	3.872054813	-1.018877321	-0.841647189	-4.509860006	7.199708965	-4.509860006	-0.518239325	0.173268078	-0.185175109	-0.09007423	1.092658558	1.378179625	-0.162468337	0.098409535	-0.124650263	-0.011236306	-0.394989612	-0.007655342	-0.026159211	-0.609920079	0.229407006	-0.000170539
254	2016	66	PERKINS	121	2	5.29	2288.98999	1034.7244	1.987317722	0.43789313	0.769569901	0.051090938	0.002892637	44.12149563	35.6438534	0.132592484	0.210978973	0.013626163	1104.918778	0.002929969	6.941891356	0.687288915	-0.823499335	-0.260624907	-2.95476428	-5.548668459	3.786969757	3.573604772	-2.012961277	-1.551268193	-4.224943368	7.007528012	-5.539123741	0.579593642	-0.772022468	-0.667957645	0.501245533	-0.599055973	-0.53205381	-0.208879546	-0.491192391	-0.174956605	-0.403847537	-0.279161513	-0.164961931	-0.137408963	0.595949868	-0.829379102	-0.956032037
161	2015	66	PERKINS	94	2.29	4.11	2288.99	1034.72	1.99	0.44	0.77	0.05	0	44.12	35.64	0.13	0.21	0.01	1104.92	0	6.941887104	0.688637025	-0.818710404	-0.260066905	-2.975929646	-6.907755279	3.78693586	3.573496661	-2.032557956	-1.555897146	-4.509860006	7.007529118	-6.907755279	0.579586154	-0.771279495	-0.667338221	0.502041372	-0.599297572	-0.5889559	-0.208955118	-0.491375672	-0.175530105	-0.405602418	-0.394989612	-0.16496111	-0.183513192	0.595944619	-0.827950736	-0.953090821
68	2014	66	PERKINS	84	2.77	3.67	2288.99	1034.72	1.99	0.44	0.77	0.05	0	44.12	35.64	0.13	0.21	0.01	1104.92	0	6.941887104	0.688637025	-0.818710404	-0.260066905	-2.975929646	-6.907755279	3.78693586	3.573496661	-2.032557956	-1.555897146	-4.509860006	7.007529118	-6.907755279	0.579586154	-0.771279495	-0.667338221	0.502041372	-0.599297572	-0.5889559	-0.208955118	-0.491375672	-0.175530105	-0.405602418	-0.394989612	-0.16496111	-0.183513192	0.595944619	-0.827950736	-0.953090821
255	2016	77	PHELPS	5	2.5	0.36	1399.609985	709.1879717	2.050590912	0.82967543	0.840854747	0.873173212	0.007974361	60.82332134	55.95474944	0.648354219	0.116131529	0.024055495	1481.434356	0.010983869	6.564122024	0.718615547	-0.185516138	-0.172147789	-0.13447674	-4.713383545	4.107989731	4.02456119	-0.431776919	-2.144457796	-3.686662114	7.300766732	-4.424193784	0.0256158	-0.754496211	-0.552772905	0.633148251	-0.416997446	-0.432089411	0.635048846	0.474861321	-0.060861493	-0.573868527	0.053975665	0.088019755	-0.010677641	0.129574451	-0.796187507	-0.564202176
162	2015	77	PHELPS	5	3	0.36	1399.61	709.19	2.05	0.83	0.84	0.87	0.01	60.82	55.95	0.65	0.12	0.02	1481.43	0.01	6.564124884	0.718327479	-0.185125484	-0.173163619	-0.138113302	-4.509860006	4.107935124	4.024476308	-0.429245637	-2.111964733	-3.863232841	7.300763792	-4.509860006	0.025619252	-0.75465989	-0.552677481	0.63156666	-0.417700186	-0.392242347	0.634881022	0.474635422	-0.060497419	-0.566934009	-0.0755663	0.088016828	-0.026159211	0.129577982	-0.796492724	-0.563962249
69	2014	77	PHELPS	9	6.38	0.64	1399.61	709.19	2.05	0.83	0.84	0.87	0.01	60.82	55.95	0.65	0.12	0.02	1481.43	0.01	6.564124884	0.718327479	-0.185125484	-0.173163619	-0.138113302	-4.509860006	4.107935124	4.024476308	-0.429245637	-2.111964733	-3.863232841	7.300763792	-4.509860006	0.025619252	-0.75465989	-0.552677481	0.63156666	-0.417700186	-0.392242347	0.634881022	0.474635422	-0.060497419	-0.566934009	-0.0755663	0.088016828	-0.026159211	0.129577982	-0.796492724	-0.563962249
256	2016	14	PIERCE	2	1	0.13	1489.170044	520.4588891	3.041447973	0.850018534	0.696382167	2.434997155	0.005895621	57.92221146	56.16513526	0.506359539	0.278268475	0.0099845	1493.210681	0.009469237	6.254712823	1.112662446	-0.161321372	-0.360421716	0.890356182	-4.976868707	4.059118193	4.028314	-0.678535377	-1.275581684	-4.511270091	7.30868457	-4.559314132	-0.295551728	-0.480035322	-0.546791994	0.365821786	-0.071115562	-0.472981044	0.488458345	0.48486797	-0.092273088	-0.283226177	-0.395484719	0.095932295	-0.034510978	-0.252406914	-0.378681869	-0.549342487
163	2015	14	PIERCE	4	1.75	0.27	1489.17	520.46	3.04	0.85	0.7	2.43	0.01	57.92	56.17	0.51	0.28	0.01	1493.21	0.01	6.254714957	1.112186409	-0.16134315	-0.355247392	0.888302695	-4.509860006	4.059080013	4.028400609	-0.671385689	-1.26940061	-4.509860006	7.308684114	-4.509860006	-0.295549837	-0.480436401	-0.546797443	0.372516084	-0.072222233	-0.392242347	0.488346602	0.485099353	-0.091467758	-0.280122292	-0.394989612	0.095931837	-0.026159211	-0.252404279	-0.379186246	-0.549355863
70	2014	14	PIERCE	2	10	0.13	1489.17	520.46	3.04	0.85	0.7	2.43	0.01	57.92	56.17	0.51	0.28	0.01	1493.21	0.01	6.254714957	1.112186409	-0.16134315	-0.355247392	0.888302695	-4.509860006	4.059080013	4.028400609	-0.671385689	-1.26940061	-4.509860006	7.308684114	-4.509860006	-0.295549837	-0.480436401	-0.546797443	0.372516084	-0.072222233	-0.392242347	0.488346602	0.485099353	-0.091467758	-0.280122292	-0.394989612	0.095931837	-0.026159211	-0.252404279	-0.379186246	-0.549355863
71	2014	38	PLATTE	1	1	0.06	1783.51	494.57	3.54	1.26	0.79	2.98	0.01	62.32	57.93	1.28	0.14	0.04	1616.25	0.01	6.20369072	1.264409173	0.231905057	-0.234457311	1.092258815	-4.509860006	4.132298448	4.059252647	0.247641023	-1.958995389	-3.194183212	7.387864549	-4.509860006	-0.339607844	-0.341939689	-0.426256665	0.539048597	0.049580891	-0.392242347	0.710674687	0.568810802	0.078869105	-0.531082545	0.563280326	0.178602697	-0.026159211	-0.31539629	-0.217901225	-0.307834784
257	2016	38	PLATTE	3	1	0.17	1783.51001	494.5746554	3.542140813	1.260377813	0.786501006	2.983059061	0.013599044	62.3212274	57.93200932	1.275846732	0.141404443	0.044339228	1616.25086	0.014156279	6.203700133	1.265013569	0.232204626	-0.238890631	1.093284475	-4.226799232	4.132318142	4.059287331	0.244393548	-1.94908408	-3.093582661	7.387865081	-4.189340377	-0.339599922	-0.341346698	-0.426145587	0.532574194	0.050258352	-0.321444274	0.710736706	0.568906372	0.077950332	-0.528564978	0.701885384	0.178603275	0.039241493	-0.315384669	-0.217260847	-0.307650797
164	2015	38	PLATTE	0	0	0	1783.51	494.57	3.54	1.26	0.79	2.98	0.01	62.32	57.93	1.28	0.14	0.04	1616.25	0.01	6.20369072	1.264409173	0.231905057	-0.234457311	1.092258815	-4.509860006	4.132298448	4.059252647	0.247641023	-1.958995389	-3.194183212	7.387864549	-4.509860006	-0.339607844	-0.341939689	-0.426256665	0.539048597	0.049580891	-0.392242347	0.710674687	0.568810802	0.078869105	-0.531082545	0.563280326	0.178602697	-0.026159211	-0.31539629	-0.217901225	-0.307834784
72	2014	52	POLK	1	4	0.09	1141.73	498.15	1.76	0.65	0.79	2.45	0.02	60.67	55.69	0.47	0.14	0.03	1515.89	0.01	6.210903244	0.56588183	-0.429245637	-0.234457311	0.896496105	-3.863232841	4.105465824	4.019818554	-0.752897185	-1.958995389	-3.473768074	7.323758664	-4.509860006	-0.333515621	-0.834987982	-0.605597823	0.539048597	-0.067793029	-0.195528795	0.627301655	0.462268958	-0.100316426	-0.531082545	0.243857013	0.111170581	-0.026159211	-0.306492063	-0.958013899	-0.713893416
165	2015	52	POLK	0	0	0	1141.73	498.15	1.76	0.65	0.79	2.45	0.02	60.67	55.69	0.47	0.14	0.03	1515.89	0.01	6.210903244	0.56588183	-0.429245637	-0.234457311	0.896496105	-3.863232841	4.105465824	4.019818554	-0.752897185	-1.958995389	-3.473768074	7.323758664	-4.509860006	-0.333515621	-0.834987982	-0.605597823	0.539048597	-0.067793029	-0.195528795	0.627301655	0.462268958	-0.100316426	-0.531082545	0.243857013	0.111170581	-0.026159211	-0.306492063	-0.958013899	-0.713893416
258	2016	52	POLK	0	0	0	1141.72998	498.1513594	1.763611791	0.647506948	0.79457459	2.44725287	0.023380499	60.6673183	55.6914354	0.466132938	0.138205689	0.031954399	1515.890159	0.011884824	6.210905973	0.567930718	-0.433082561	-0.228690671	0.895374656	-3.713971688	4.105421623	4.019844328	-0.761141398	-1.971802663	-3.412630522	7.323758769	-4.351705094	-0.333513308	-0.83398754	-0.606330785	0.547513241	-0.068401409	-0.129029798	0.627166151	0.46233723	-0.101171885	-0.534298979	0.306285073	0.111170688	0.003499245	-0.306488694	-0.955843035	-0.716249938
73	2014	84	RED WILLOW	178	1.78	9.57	1859.49	780.66	5.34	2.86	0.58	0.92	0.02	40.26	35.17	0.38	0.38	0	1301.32	0.01	6.660140997	1.675412901	1.051171214	-0.543004522	-0.082295243	-3.863232841	3.695383258	3.560221879	-0.964955904	-0.964955904	-6.907755279	7.171135181	-4.509860006	0.147242495	0.156648472	0.044146371	0.150472733	-0.406627175	-0.195528795	-0.403997484	-0.513730434	-0.120225929	-0.100864968	-0.714412925	-0.032999497	-0.026159211	0.248114747	0.217570731	0.195333554
259	2016	84	RED WILLOW	220	2.44	11.83	1859.48999	780.656696	5.337772845	2.855652408	0.577925484	0.922408912	0.021809805	40.26492282	35.1677643	0.379391312	0.384116898	0.004585247	1301.317332	0.011462391	6.660136764	1.674995822	1.049650453	-0.546581507	-0.079683118	-3.780564792	3.695505524	3.560158311	-0.966554788	-0.95420836	-5.187626622	7.171133131	-4.38503989	0.147236873	0.156031565	0.042868171	0.146634129	-0.406093697	-0.159927478	-0.403748738	-0.513836771	-0.120360581	-0.093485127	-0.567949447	-0.03300129	-0.003147907	0.248109522	0.217128822	0.194399548
166	2015	84	RED WILLOW	182	3.31	9.79	1859.49	780.66	5.34	2.86	0.58	0.92	0.02	40.26	35.17	0.38	0.38	0	1301.32	0.01	6.660140997	1.675412901	1.051171214	-0.543004522	-0.082295243	-3.863232841	3.695383258	3.560221879	-0.964955904	-0.964955904	-6.907755279	7.171135181	-4.509860006	0.147242495	0.156648472	0.044146371	0.150472733	-0.406627175	-0.195528795	-0.403997484	-0.513730434	-0.120225929	-0.100864968	-0.714412925	-0.032999497	-0.026159211	0.248114747	0.217570731	0.195333554
74	2014	91	RICHARDSON	0	0	0	1439.71	312.38	5.8	3.09	0.66	6.97	0.1	53.26	52.98	0.58	0.21	0.02	1353.58	0.01	5.744223597	1.758030316	1.128494663	-0.414001439	1.941758687	-2.292634762	3.975204356	3.969933359	-0.543004522	-1.555897146	-3.863232841	7.210508952	-4.509860006	-0.649647564	0.284065447	0.111766808	0.298501634	0.933207195	1.378179625	0.252880949	0.333372352	-0.075982588	-0.405602418	-0.0755663	0.002114118	-0.026159211	-0.882631777	0.305106597	0.242823263
167	2015	91	RICHARDSON	0	0	0	1439.71	312.38	5.8	3.09	0.66	6.97	0.1	53.26	52.98	0.58	0.21	0.02	1353.58	0.01	5.744223597	1.758030316	1.128494663	-0.414001439	1.941758687	-2.292634762	3.975204356	3.969933359	-0.543004522	-1.555897146	-3.863232841	7.210508952	-4.509860006	-0.649647564	0.284065447	0.111766808	0.298501634	0.933207195	1.378179625	0.252880949	0.333372352	-0.075982588	-0.405602418	-0.0755663	0.002114118	-0.026159211	-0.882631777	0.305106597	0.242823263
260	2016	91	RICHARDSON	0	0	0	1439.709961	312.3836278	5.799864569	3.088254743	0.659767248	6.967766035	0.099143199	53.2583096	52.97984322	0.579718109	0.211720135	0.017449228	1353.578647	0.011298142	5.74423521	1.75800697	1.127929878	-0.414353622	1.94143817	-2.301154127	3.975172617	3.9699304	-0.543489822	-1.547777897	-3.992732752	7.210507953	-4.398307085	-0.64964139	0.284027934	0.111253699	0.298070958	0.93271246	1.361325188	0.252795534	0.333364895	-0.076044947	-0.40251895	-0.157043904	0.002113209	-0.00573243	-0.88261744	0.305081861	0.242476389
168	2015	10	ROCK	40	1.92	1.53	2619.58	726.22	3.02	1.45	0.08	1.44	0.01	41.41	42.45	0.18	0.85	0.05	592.77	0	6.587854376	1.105587902	0.372252974	-2.513306124	0.365337317	-4.509860006	3.723546546	3.74835047	-1.709258248	-0.16134315	-2.975929646	6.384808152	-6.907755279	0.054599857	-0.485976269	-0.370396304	-0.774707895	-0.291467857	-0.392242347	-0.345889007	-0.167469441	-0.16446927	0.741644453	0.882703639	-0.509075878	-0.183513192	0.158873245	-0.38617758	-0.221637365
261	2016	10	ROCK	34	2.09	1.3	2619.580078	726.2239613	3.019581693	1.450345536	0.084268623	1.444794929	0.012275731	41.40811818	42.44611764	0.184298398	0.849574994	0.053227114	592.7724066	0.000653538	6.587859831	1.105449426	0.372491082	-2.461948735	0.368659294	-4.321817647	3.723501102	3.74825901	-1.685787791	-0.161842695	-2.914574237	6.384812212	-6.404838044	0.054606598	-0.486092137	-0.370294716	-0.766809401	-0.290405971	-0.347475634	-0.345984094	-0.167654099	-0.163518393	0.740882598	0.985785183	-0.509074261	-0.173229511	0.158879979	-0.3863243	-0.221491126
75	2014	10	ROCK	41	2.42	1.57	2619.58	726.22	3.02	1.45	0.08	1.44	0.01	41.41	42.45	0.18	0.85	0.05	592.77	0	6.587854376	1.105587902	0.372252974	-2.513306124	0.365337317	-4.509860006	3.723546546	3.74835047	-1.709258248	-0.16134315	-2.975929646	6.384808152	-6.907755279	0.054599857	-0.485976269	-0.370396304	-0.774707895	-0.291467857	-0.392242347	-0.345889007	-0.167469441	-0.16446927	0.741644453	0.882703639	-0.509075878	-0.183513192	0.158873245	-0.38617758	-0.221637365
76	2014	70	SALINE	0	0	0	1491.4	446.43	3.05	0.91	0.72	4.45	0.03	53.5	50.29	0.63	0.22	0.01	1670.66	0.01	6.101284853	1.115469406	-0.093212382	-0.327116142	1.49312879	-3.473768074	3.979700345	3.917826135	-0.460449416	-1.509592577	-4.509860006	7.420974635	-4.509860006	-0.421529531	-0.477666467	-0.529157329	0.409523309	0.375127424	0.001184758	0.265007935	0.205427013	-0.064921753	-0.387676686	-0.394989612	0.215160902	-0.026159211	-0.441821531	-0.375707802	-0.507512019
169	2015	70	SALINE	0	0	0	1491.4	446.43	3.05	0.91	0.72	4.45	0.03	53.5	50.29	0.63	0.22	0.01	1670.66	0.01	6.101284853	1.115469406	-0.093212382	-0.327116142	1.49312879	-3.473768074	3.979700345	3.917826135	-0.460449416	-1.509592577	-4.509860006	7.420974635	-4.509860006	-0.421529531	-0.477666467	-0.529157329	0.409523309	0.375127424	0.001184758	0.265007935	0.205427013	-0.064921753	-0.387676686	-0.394989612	0.215160902	-0.026159211	-0.441821531	-0.375707802	-0.507512019
262	2016	70	SALINE	0	0	0	1491.400024	446.4325896	3.047001759	0.912579953	0.715956054	4.451639484	0.034733286	53.50170101	50.28630393	0.630842342	0.224770728	0.014566758	1670.6609	0.009973174	6.101290654	1.114486215	-0.090384383	-0.332740732	1.493497063	-3.331672644	3.979732139	3.917752638	-0.459115375	-1.488235273	-4.162617536	7.420975174	-4.512301712	-0.421525124	-0.47849696	-0.528398818	0.402040548	0.375490505	0.094294908	0.265093886	0.205251215	-0.064735413	-0.379124807	-0.249116716	0.215161507	-0.026581329	-0.44181437	-0.376749525	-0.505775148
263	2016	57	SARPY	1	1	0.16	640.0300293	338.397346	5.594739911	2.823691637	0.665317446	8.101035527	0.080350291	56.45347378	57.21820232	9.20833509	0.113747713	0.04223341	3449.033188	0.098040538	5.82422374	1.722005578	1.038399204	-0.405989076	2.09211533	-2.508990868	4.03343454	4.046889547	2.220217653	-2.165019361	-3.141141703	8.145849525	-2.312226038	-0.605372847	0.227209752	0.033471644	0.30834083	1.183686579	0.991643218	0.414244337	0.534955339	1.832749264	-0.578141692	0.634620648	1.410053953	1.359193699	-0.783867539	0.266937203	0.187489374
77	2014	57	SARPY	0	0	0	640.03	338.4	5.59	2.82	0.67	8.1	0.08	56.45	57.22	9.21	0.11	0.04	3449.03	0.1	5.824231583	1.721158162	1.037091432	-0.398986142	2.091987511	-2.513306124	4.033373005	4.046920964	2.220398422	-2.198225078	-3.194183212	8.145848601	-2.292634762	-0.605368331	0.225896828	0.032386295	0.317005246	1.183457251	0.98475252	0.41406881	0.535040842	1.83311757	-0.584859742	0.563280326	1.410051811	1.390026614	-0.783857857	0.266039338	0.18668618
170	2015	57	SARPY	0	0	0	640.03	338.4	5.59	2.82	0.67	8.1	0.08	56.45	57.22	9.21	0.11	0.04	3449.03	0.1	5.824231583	1.721158162	1.037091432	-0.398986142	2.091987511	-2.513306124	4.033373005	4.046920964	2.220398422	-2.198225078	-3.194183212	8.145848601	-2.292634762	-0.605368331	0.225896828	0.032386295	0.317005246	1.183457251	0.98475252	0.41406881	0.535040842	1.83311757	-0.584859742	0.563280326	1.410051811	1.390026614	-0.783857857	0.266039338	0.18668618
171	2015	48	SAUNDERS	0	1	0	1964.03	391.66	4.2	1.71	0.8	3.52	0.03	59.14	55.75	0.72	0.14	0.02	1727.17	0.01	5.97039667	1.435322592	0.537077995	-0.221894332	1.25874504	-3.473768074	4.079924423	4.020895347	-0.327116142	-1.958995389	-3.863232841	7.454240089	-4.509860006	-0.514733743	-0.15912403	-0.293955811	0.55755221	0.169169414	0.001184758	0.549992116	0.465122757	-0.04501225	-0.531082545	-0.0755663	0.253130101	-0.026159211	-0.603409637	-0.036812841	-0.120406854
78	2014	48	SAUNDERS	1	2.64	0.05	1964.03	391.66	4.2	1.71	0.8	3.52	0.03	59.14	55.75	0.72	0.14	0.02	1727.17	0.01	5.97039667	1.435322592	0.537077995	-0.221894332	1.25874504	-3.473768074	4.079924423	4.020895347	-0.327116142	-1.958995389	-3.863232841	7.454240089	-4.509860006	-0.514733743	-0.15912403	-0.293955811	0.55755221	0.169169414	0.001184758	0.549992116	0.465122757	-0.04501225	-0.531082545	-0.0755663	0.253130101	-0.026159211	-0.603409637	-0.036812841	-0.120406854
264	2016	48	SAUNDERS	0	0	0	1964.030029	391.6565135	4.204996899	1.705420305	0.797619129	3.520062778	0.033532686	59.14010893	55.74595449	0.724320391	0.142240852	0.016238538	1727.165557	0.010368795	5.970387768	1.43651134	0.534397787	-0.224871131	1.25876287	-3.365848983	4.079926265	4.020822781	-0.321141803	-1.943227786	-4.06060782	7.454237516	-4.476882957	-0.514739677	-0.157739922	-0.29530225	0.553146738	0.169183316	0.070677479	0.549997621	0.464930339	-0.044056507	-0.527065653	-0.195716165	0.253127116	-0.020356075	-0.603420627	-0.035553323	-0.122052956
79	2014	21	SCOTTS BLUFF	215	2.56	11.14	1929.56	1262.43	4.59	4.46	0.47	1.43	0.02	41.84	36.79	1.34	0.47	0.03	1951.02	0.01	7.140794506	1.524097865	1.495372956	-0.752897185	0.358373501	-3.863232841	3.73387672	3.60525325	0.293415604	-0.752897185	-3.473768074	7.576108104	-4.509860006	0.967089006	-0.051096595	0.514549408	-0.053067005	-0.29368246	-0.195528795	-0.32416149	-0.43667785	0.092142107	0.060466623	0.243857013	0.403535433	-0.026159211	0.841505903	0.057247478	0.468148743
172	2015	21	SCOTTS BLUFF	219	2.67	11.35	1929.56	1262.43	4.59	4.46	0.47	1.43	0.02	41.84	36.79	1.34	0.47	0.03	1951.02	0.01	7.140794506	1.524097865	1.495372956	-0.752897185	0.358373501	-3.863232841	3.73387672	3.60525325	0.293415604	-0.752897185	-3.473768074	7.576108104	-4.509860006	0.967089006	-0.051096595	0.514549408	-0.053067005	-0.29368246	-0.195528795	-0.32416149	-0.43667785	0.092142107	0.060466623	0.243857013	0.403535433	-0.026159211	0.841505903	0.057247478	0.468148743
265	2016	21	SCOTTS BLUFF	259	3.34	13.42	1929.560059	1262.433967	4.587940416	4.460825333	0.467768805	1.433001421	0.020793868	41.83758605	36.79219912	1.33549538	0.468879583	0.028255142	1951.016384	0.014292347	7.140797649	1.523649151	1.49555795	-0.757645585	0.360468733	-3.826126633	3.733819025	3.605313022	0.2900508	-0.755278823	-3.531699926	7.576106251	-4.180402772	0.967095756	-0.051667086	0.514792057	-0.057195522	-0.293017764	-0.179912335	-0.324283464	-0.436573253	0.09114561	0.058458193	0.188122181	0.403533004	0.041382578	0.841509783	0.056772051	0.468262361
266	2016	61	SEWARD	1	2	0.07	1490.290039	457.9111298	3.390623968	1.258493245	0.758392867	4.181418717	0.033597422	55.66166176	52.01901318	0.695319309	0.176801886	0.017251099	2341.710111	0.013956725	6.126677309	1.221308853	0.230709454	-0.275236024	1.43088972	-3.363976108	4.019309577	3.951628513	-0.361946947	-1.727085349	-4.003529982	7.758637185	-4.202594248	-0.401991652	-0.383315868	-0.426699654	0.480563983	0.315647352	0.071950924	0.37423478	0.287664625	-0.050472031	-0.465112469	-0.163372606	0.666041021	0.036101432	-0.410473254	-0.26356743	-0.308569087
173	2015	61	SEWARD	1	3	0.07	1490.29	457.91	3.39	1.26	0.76	4.18	0.03	55.66	52.02	0.7	0.18	0.02	2341.71	0.01	6.126674842	1.221124863	0.231905057	-0.273121921	1.430550452	-3.473768074	4.019279722	3.951647483	-0.355247392	-1.709258248	-3.863232841	7.758637138	-4.509860006	-0.401993574	-0.383488703	-0.426256665	0.483537759	0.315333163	0.001184758	0.374150813	0.287711562	-0.049436584	-0.459379615	-0.0755663	0.666040946	-0.026159211	-0.4104763	-0.263762373	-0.307834784
80	2014	61	SEWARD	0	0	0	1490.29	457.91	3.39	1.26	0.76	4.18	0.03	55.66	52.02	0.7	0.18	0.02	2341.71	0.01	6.126674842	1.221124863	0.231905057	-0.273121921	1.430550452	-3.473768074	4.019279722	3.951647483	-0.355247392	-1.709258248	-3.863232841	7.758637138	-4.509860006	-0.401993574	-0.383488703	-0.426256665	0.483537759	0.315333163	0.001184758	0.374150813	0.287711562	-0.049436584	-0.459379615	-0.0755663	0.666040946	-0.026159211	-0.4104763	-0.263762373	-0.307834784
174	2015	2	SHERIDAN	396	2.16	6.19	6394.93	1164.04	5.94	3.87	0.11	1.53	0.02	36.82	33.46	0.37	0.84	0.03	842.64	0	7.059652851	1.781877469	1.353512872	-2.198225078	0.425921117	-3.863232841	3.606068335	3.510380582	-0.991553216	-0.173163619	-3.473768074	6.736541007	-6.907755279	0.799654964	0.322844526	0.341088288	-0.719197058	-0.271536437	-0.195528795	-0.577817623	-0.595063716	-0.122438096	0.72371872	0.243857013	-0.341187648	-0.183513192	0.741332411	0.33037344	0.381022597
267	2016	2	SHERIDAN	446	2.37	6.97	6394.930176	1164.038319	5.936821664	3.872607999	0.106223131	1.528299949	0.022869223	36.82451754	33.46053151	0.371347363	0.842814718	0.027074214	842.640116	0.001018433	7.059651407	1.781342343	1.354186372	-2.232843279	0.424810081	-3.73516539	3.606191016	3.510396466	-0.987928089	-0.169822337	-3.572903775	6.736541145	-6.205433811	0.799652104	0.321964148	0.341855045	-0.72618563	-0.271912931	-0.13908729	-0.577589355	-0.595038436	-0.122140037	0.728764308	0.150400588	-0.34118757	-0.167487743	0.741330628	0.329806455	0.381436241
81	2014	2	SHERIDAN	354	2.54	5.54	6394.93	1164.04	5.94	3.87	0.11	1.53	0.02	36.82	33.46	0.37	0.84	0.03	842.64	0	7.059652851	1.781877469	1.353512872	-2.198225078	0.425921117	-3.863232841	3.606068335	3.510380582	-0.991553216	-0.173163619	-3.473768074	6.736541007	-6.907755279	0.799654964	0.322844526	0.341088288	-0.719197058	-0.271536437	-0.195528795	-0.577817623	-0.595063716	-0.122438096	0.72371872	0.243857013	-0.341187648	-0.183513192	0.741332411	0.33037344	0.381022597
268	2016	55	SHERMAN	25	2.68	1.69	1479.52002	659.036195	7.468406833	4.743995044	0.256140812	1.411006713	0.056107133	49.89118602	50.94134844	0.719083781	0.657711532	0.028158431	1309.562217	0.001882092	6.490779974	2.010815589	1.557090388	-1.358131438	0.345011893	-2.862826249	3.909864398	3.930694571	-0.328387711	-0.417469576	-3.53501118	7.177448938	-5.84923886	-0.059729404	0.746203167	0.59804449	-0.448783761	-0.297888717	0.514747445	0.082657776	0.236407309	-0.045214933	0.396953291	0.185033006	-0.027461532	-0.153897725	0.039029968	0.572940901	0.506053711
175	2015	55	SHERMAN	32	2.76	2.16	1479.52	659.04	7.47	4.74	0.26	1.41	0.06	49.89	50.94	0.72	0.66	0.03	1309.56	0	6.490785748	2.011028859	1.556248084	-1.343234872	0.344298673	-2.796881415	3.909840626	3.9306681	-0.327116142	-0.414001439	-3.473768074	7.177447246	-6.907755279	-0.059722929	0.746644464	0.596869939	-0.441642869	-0.298111664	0.591325415	0.082597847	0.236343173	-0.04501225	0.401055538	0.243857013	-0.027463022	-0.183513192	0.039037096	0.573166867	0.505536394
82	2014	55	SHERMAN	21	3.92	1.42	1479.52	659.04	7.47	4.74	0.26	1.41	0.06	49.89	50.94	0.72	0.66	0.03	1309.56	0	6.490785748	2.011028859	1.556248084	-1.343234872	0.344298673	-2.796881415	3.909840626	3.9306681	-0.327116142	-0.414001439	-3.473768074	7.177447246	-6.907755279	-0.059722929	0.746644464	0.596869939	-0.441642869	-0.298111664	0.591325415	0.082597847	0.236343173	-0.04501225	0.401055538	0.243857013	-0.027463022	-0.183513192	0.039037096	0.573166867	0.505536394
83	2014	0	SIOUX	221	2.18	4.13	5352.29	1354.69	6.68	5.5	0.06	1.72	0.03	30.31	24.42	0.29	0.9	0	411.96	0	7.211328663	1.899267677	1.704929894	-2.796881415	0.542905517	-3.473768074	3.411510683	3.195443418	-1.234432012	-0.104250021	-6.907755279	6.020928685	-6.907755279	1.124091391	0.527819659	0.820311381	-0.811715121	-0.229458994	0.001184758	-0.90676213	-1.025036158	-0.140135433	0.831273114	-0.714412925	-0.630562534	-0.183513192	0.9285839	0.454752222	0.596852236
176	2015	0	SIOUX	268	2.41	5.01	5352.29	1354.69	6.68	5.5	0.06	1.72	0.03	30.31	24.42	0.29	0.9	0	411.96	0	7.211328663	1.899267677	1.704929894	-2.796881415	0.542905517	-3.473768074	3.411510683	3.195443418	-1.234432012	-0.104250021	-6.907755279	6.020928685	-6.907755279	1.124091391	0.527819659	0.820311381	-0.811715121	-0.229458994	0.001184758	-0.90676213	-1.025036158	-0.140135433	0.831273114	-0.714412925	-0.630562534	-0.183513192	0.9285839	0.454752222	0.596852236
269	2016	0	SIOUX	320	2.58	5.98	5352.290039	1354.685594	6.677226725	5.500075425	0.055662975	1.724996861	0.034558423	30.30936181	24.42414161	0.28565543	0.904412451	0.003778864	411.9620445	0.0015809	7.211325411	1.898852492	1.704943605	-2.87063428	0.545804774	-3.336578217	3.411489628	3.195612996	-1.249474377	-0.099364692	-5.343552418	6.020933648	-5.959617104	1.124083893	0.52705148	0.820333556	-0.819740184	-0.228352388	0.090855116	-0.906794377	-1.024839169	-0.141096524	0.839182756	-0.5937072	-0.630561161	-0.158637101	0.928579885	0.45431232	0.596860657
177	2015	22	STANTON	2	3	0.18	1115.72	486.27	5.43	2.27	0.7	5.23	0.01	54.92	54.98	0.55	0.26	0.02	1470.91	0.01	6.186766082	1.692123279	0.820220263	-0.355247392	1.654602464	-4.509860006	4.005895789	4.006987671	-0.59602047	-1.343234872	-3.863232841	7.293637216	-4.509860006	-0.353732273	0.18157788	-0.129314748	0.372516084	0.547866401	-0.392242347	0.336759272	0.428498998	-0.082619089	-0.315973756	-0.0755663	0.080948416	-0.026159211	-0.336290615	0.235275926	0.053490509
84	2014	22	STANTON	0	0	0	1115.72	486.27	5.43	2.27	0.7	5.23	0.01	54.92	54.98	0.55	0.26	0.02	1470.91	0.01	6.186766082	1.692123279	0.820220263	-0.355247392	1.654602464	-4.509860006	4.005895789	4.006987671	-0.59602047	-1.343234872	-3.863232841	7.293637216	-4.509860006	-0.353732273	0.18157788	-0.129314748	0.372516084	0.547866401	-0.392242347	0.336759272	0.428498998	-0.082619089	-0.315973756	-0.0755663	0.080948416	-0.026159211	-0.336290615	0.235275926	0.053490509
270	2016	22	STANTON	0	0	0	1115.719971	486.2721599	5.433108749	2.274359064	0.703198902	5.234482937	0.013818294	54.91561554	54.97781498	0.553277542	0.258517627	0.015941705	1470.906312	0.008523472	6.186770523	1.692695524	0.82213787	-0.350694431	1.655459092	-4.21189278	4.005815954	4.006947929	-0.590089739	-1.348930652	-4.077976945	7.293634708	-4.653995791	-0.353728598	0.182438983	-0.128033175	0.378435208	0.548859193	-0.317131329	0.336537729	0.428395071	-0.081894042	-0.318631019	-0.205197703	0.080945938	-0.049392967	-0.336285131	0.235882237	0.054668245
85	2014	85	THAYER	0	0	0	1489.8	474.46	3.16	1.05	0.67	2.98	0.02	52.87	49.45	0.64	0.28	0.02	1497.27	0.01	6.162179423	1.150888433	0.049742092	-0.398986142	1.092258815	-3.863232841	3.967854984	3.90098228	-0.444725822	-1.26940061	-3.863232841	7.311399397	-4.509860006	-0.373829804	-0.44719719	-0.487997063	0.317005246	0.049580891	-0.195528795	0.233174596	0.165473821	-0.062709586	-0.280122292	-0.0755663	0.09865976	-0.026159211	-0.366644093	-0.338180179	-0.419713732
178	2015	85	THAYER	0	0	0	1489.8	474.46	3.16	1.05	0.67	2.98	0.02	52.87	49.45	0.64	0.28	0.02	1497.27	0.01	6.162179423	1.150888433	0.049742092	-0.398986142	1.092258815	-3.863232841	3.967854984	3.90098228	-0.444725822	-1.26940061	-3.863232841	7.311399397	-4.509860006	-0.373829804	-0.44719719	-0.487997063	0.317005246	0.049580891	-0.195528795	0.233174596	0.165473821	-0.062709586	-0.280122292	-0.0755663	0.09865976	-0.026159211	-0.366644093	-0.338180179	-0.419713732
271	2016	85	THAYER	0	0	0	1489.800049	474.4581837	3.162792213	1.052795175	0.67062361	2.981054271	0.021044099	52.87052785	49.45478396	0.641201736	0.280496578	0.017415744	1497.268235	0.010129436	6.162175595	1.151771375	0.0523981	-0.3980572	1.092612416	-3.814710332	3.967864968	3.901079017	-0.442852794	-1.267634988	-3.994549328	7.311398218	-4.498161789	-0.373832895	-0.446423765	-0.487175277	0.31815915	0.04981437	-0.174989952	0.233201267	0.165701362	-0.062443742	-0.279232139	-0.158113461	0.098658575	-0.024122484	-0.366648819	-0.337244673	-0.418082493
86	2014	23	THOMAS	147	2.16	7.96	1847.16	906.19	7.21	5	0.01	1.46	0.03	31.75	31.01	0.16	0.95	0.01	434.55	0	6.809250101	1.975607638	1.609637892	-4.509860006	0.379121133	-3.473768074	3.457924221	3.43434198	-1.826350914	-0.050241216	-4.509860006	6.074313314	-6.907755279	0.360861717	0.674626174	0.673310432	-0.904233183	-0.287038653	0.001184758	-0.834000211	-0.711593858	-0.168893604	0.920901776	-0.394989612	-0.615384261	-0.183513192	0.432197505	0.535636919	0.538326789
272	2016	23	THOMAS	204	2.38	11.04	1847.160034	906.1882317	7.214308165	4.998850536	0.006242918	1.46421144	0.030524613	31.75081564	31.00958719	0.1643303	0.95477451	0.006366598	434.5494961	0.002091361	6.809248149	1.976204903	1.609408019	-4.927731115	0.38199956	-3.456986673	3.457949909	3.434328668	-1.799809988	-0.045233262	-4.91079928	6.074312155	-5.779143832	0.360858708	0.675819507	0.672972488	-0.911185142	-0.286105986	0.011504606	-0.833958998	-0.711613493	-0.167935669	0.929460435	-0.511048943	-0.6153846	-0.150604794	0.432195096	0.536269741	0.538185608
179	2015	23	THOMAS	232	2.57	12.56	1847.16	906.19	7.21	5	0.01	1.46	0.03	31.75	31.01	0.16	0.95	0.01	434.55	0	6.809250101	1.975607638	1.609637892	-4.509860006	0.379121133	-3.473768074	3.457924221	3.43434198	-1.826350914	-0.050241216	-4.509860006	6.074313314	-6.907755279	0.360861717	0.674626174	0.673310432	-0.904233183	-0.287038653	0.001184758	-0.834000211	-0.711593858	-0.168893604	0.920901776	-0.394989612	-0.615384261	-0.183513192	0.432197505	0.535636919	0.538326789
87	2014	17	THURSTON	0	0	0	1025.71	409.16	7.91	4.98	0.7	8.02	0.06	60.26	59.79	0.7	0.22	0.01	1510.98	0.01	6.014108722	2.068254196	1.605630674	-0.355247392	2.082063102	-2.796881415	4.098685128	4.090855148	-0.355247392	-1.509592577	-4.509860006	7.320514388	-4.509860006	-0.484953321	0.86852157	0.667430394	0.372516084	1.165740433	0.591325415	0.60658472	0.657278583	-0.049436584	-0.387676686	-0.394989612	0.107871541	-0.026159211	-0.54944489	0.633798992	0.535865678
180	2015	17	THURSTON	0	0	0	1025.71	409.16	7.91	4.98	0.7	8.02	0.06	60.26	59.79	0.7	0.22	0.01	1510.98	0.01	6.014108722	2.068254196	1.605630674	-0.355247392	2.082063102	-2.796881415	4.098685128	4.090855148	-0.355247392	-1.509592577	-4.509860006	7.320514388	-4.509860006	-0.484953321	0.86852157	0.667430394	0.372516084	1.165740433	0.591325415	0.60658472	0.657278583	-0.049436584	-0.387676686	-0.394989612	0.107871541	-0.026159211	-0.54944489	0.633798992	0.535865678
273	2016	17	THURSTON	0	0	0	1025.709961	409.162569	7.911898405	4.981759105	0.698818521	8.015471829	0.060031607	60.25789146	59.78792294	0.702041453	0.219463704	0.013396874	1510.980351	0.007827121	6.014115	2.068494138	1.605983775	-0.356934233	2.081498404	-2.796363401	4.098650138	4.090820409	-0.352339423	-1.512022205	-4.240744179	7.32051462	-4.729926365	-0.48494895	0.869047415	0.667947575	0.370329921	1.164737623	0.591947167	0.606478177	0.657179791	-0.04898498	-0.388638036	-0.286485538	0.107871777	-0.060350327	-0.549437139	0.634053218	0.536082541
181	2015	42	VALLEY	58	2.15	3.93	1476.62	670.27	7.85	6.02	0.29	2.37	0.07	48.53	50.13	0.6	0.61	0.02	1121.75	0	6.507682108	2.060640912	1.795253358	-1.234432012	0.863311807	-2.645075402	3.882202769	3.914639579	-0.509160344	-0.49265832	-3.863232841	7.022646136	-6.907755279	-0.040612407	0.851901964	0.973192368	-0.386132031	-0.085509847	0.788038967	0.013878257	0.197816881	-0.071558254	0.311426876	-0.0755663	-0.153652995	-0.183513192	0.05989651	0.625732468	0.652326159
274	2016	42	VALLEY	46	2.83	3.12	1476.619995	670.2709086	7.850719764	6.015459306	0.294880494	2.37400584	0.071553344	48.52610704	50.13285743	0.596719043	0.612424003	0.018579178	1121.750481	0.002562981	6.507683464	2.060732586	1.794498931	-1.217799643	0.864999896	-2.623433208	3.88212255	3.914696577	-0.514634463	-0.488698897	-3.933288624	7.022646565	-5.637157725	-0.040610861	0.852101334	0.971857395	-0.377101354	-0.084622712	0.818595349	0.01368155	0.19795279	-0.072284057	0.315772079	-0.120950667	-0.153652671	-0.143183665	0.059898184	0.625829599	0.651862812
88	2014	42	VALLEY	42	2.9	2.84	1476.62	670.27	7.85	6.02	0.29	2.37	0.07	48.53	50.13	0.6	0.61	0.02	1121.75	0	6.507682108	2.060640912	1.795253358	-1.234432012	0.863311807	-2.645075402	3.882202769	3.914639579	-0.509160344	-0.49265832	-3.863232841	7.022646136	-6.907755279	-0.040612407	0.851901964	0.973192368	-0.386132031	-0.085509847	0.788038967	0.013878257	0.197816881	-0.071558254	0.311426876	-0.0755663	-0.153652995	-0.183513192	0.05989651	0.625732468	0.652326159
89	2014	43	WASHINGTON	1	1	0.1	1019.13	365.96	6.16	3.56	0.77	6.32	0.06	58.5	57.77	1.28	0.14	0.01	1864.88	0.01	5.90252677	1.818239102	1.270041404	-0.260066905	1.843877423	-2.796881415	4.069043848	4.05648692	0.247641023	-1.958995389	-4.509860006	7.530952523	-4.509860006	-0.55846842	0.383783079	0.2499477	0.502041372	0.789258048	0.591325415	0.517653486	0.56120067	0.078869105	-0.531082545	-0.394989612	0.345657768	-0.026159211	-0.687198473	0.368899784	0.329756963
275	2016	43	WASHINGTON	2	3.12	0.2	1019.130005	365.9570315	6.155558255	3.563783738	0.770611723	6.322096459	0.058144954	58.49992302	57.77107234	1.28310603	0.142514184	0.014399874	1864.882838	0.013519907	5.902518659	1.817517897	1.271103389	-0.259273805	1.844209034	-2.827764001	4.069042532	4.056505481	0.25006278	-1.941321405	-4.173395951	7.530954045	-4.232234675	-0.558473472	0.382552745	0.251060126	0.50317328	0.78972233	0.554834146	0.517649596	0.561251674	0.07955621	-0.526575686	-0.25444738	0.345659675	0.029227927	-0.687208487	0.368135643	0.330409202
182	2015	43	WASHINGTON	0	0	0	1019.13	365.96	6.16	3.56	0.77	6.32	0.06	58.5	57.77	1.28	0.14	0.01	1864.88	0.01	5.90252677	1.818239102	1.270041404	-0.260066905	1.843877423	-2.796881415	4.069043848	4.05648692	0.247641023	-1.958995389	-4.509860006	7.530952523	-4.509860006	-0.55846842	0.383783079	0.2499477	0.502041372	0.789258048	0.591325415	0.517653486	0.56120067	0.078869105	-0.531082545	-0.394989612	0.345657768	-0.026159211	-0.687198473	0.368899784	0.329756963
90	2014	16	WAYNE	1	1	0.09	1147.99	489.1	5.76	2.26	0.78	2.06	0.01	60.22	57.25	0.59	0.2	0.01	1649.66	0.01	6.192569012	1.751111071	0.815807193	-0.247180129	0.723191302	-4.509860006	4.098021129	4.04744511	-0.525939262	-1.604450371	-4.509860006	7.408325091	-4.509860006	-0.348916354	0.27298571	-0.132254767	0.520544985	-0.154162517	-0.392242347	0.604563555	0.536467742	-0.073770421	-0.423528151	-0.394989612	0.201050953	-0.026159211	-0.329126603	0.297775429	0.050780136
183	2015	16	WAYNE	0	0	0	1147.99	489.1	5.76	2.26	0.78	2.06	0.01	60.22	57.25	0.59	0.2	0.01	1649.66	0.01	6.192569012	1.751111071	0.815807193	-0.247180129	0.723191302	-4.509860006	4.098021129	4.04744511	-0.525939262	-1.604450371	-4.509860006	7.408325091	-4.509860006	-0.348916354	0.27298571	-0.132254767	0.520544985	-0.154162517	-0.392242347	0.604563555	0.536467742	-0.073770421	-0.423528151	-0.394989612	0.201050953	-0.026159211	-0.329126603	0.297775429	0.050780136
276	2016	16	WAYNE	0	0	0	1147.98999	489.1025251	5.761061282	2.260865533	0.778105136	2.062241421	0.008685105	60.21658632	57.24648462	0.586727242	0.195895183	0.009645763	1649.662207	0.007668813	6.192574175	1.751295272	0.81618993	-0.249609279	0.724278251	-4.637166141	4.097964441	4.047383705	-0.531492313	-1.625083758	-4.542593306	7.408326429	-4.748023406	-0.348912056	0.273279678	-0.132000299	0.517038802	-0.153666131	-0.418108114	0.604391065	0.536300539	-0.07449441	-0.430886336	-0.406304768	0.201052436	-0.062841366	-0.329120229	0.297970597	0.051015201
91	2014	89	WEBSTER	2	1	0.13	1489.06	572.4	4.77	1.94	0.52	2.97	0.03	44.47	43.09	0.51	0.42	0.02	1340.3	0.01	6.349839795	1.562555927	0.663203304	-0.652005237	1.088898596	-3.473768074	3.794837291	3.763314159	-0.671385689	-0.865122445	-3.863232841	7.200649495	-4.509860006	-0.207161545	-0.001237779	-0.226335375	0.039451058	0.047366289	0.001184758	-0.19126993	-0.137028914	-0.091467758	-0.029162039	-0.0755663	-0.006808745	-0.026159211	-0.134967838	0.097995058	-0.042944528
277	2016	89	WEBSTER	2	1	0.13	1489.060059	572.3965088	4.76524999	1.93888774	0.521726808	2.972098943	0.025168361	44.46692168	43.08846186	0.513586733	0.419242242	0.024874666	1340.295656	0.008230721	6.349833695	1.56155983	0.662630105	-0.648696307	1.089604824	-3.643204193	3.794768068	3.763278463	-0.664391161	-0.866923967	-3.654490936	7.200646254	-4.685218119	-0.207167486	-0.0025535	-0.226662381	0.042646276	0.047831122	-0.093860129	-0.191425475	-0.137102073	-0.090674312	-0.030520375	0.080141897	-0.006811664	-0.05399952	-0.134975368	0.096939661	-0.043296569
184	2015	89	WEBSTER	1	1.82	0.07	1489.06	572.4	4.77	1.94	0.52	2.97	0.03	44.47	43.09	0.51	0.42	0.02	1340.3	0.01	6.349839795	1.562555927	0.663203304	-0.652005237	1.088898596	-3.473768074	3.794837291	3.763314159	-0.671385689	-0.865122445	-3.863232841	7.200649495	-4.509860006	-0.207161545	-0.001237779	-0.226335375	0.039451058	0.047366289	0.001184758	-0.19126993	-0.137028914	-0.091467758	-0.029162039	-0.0755663	-0.006808745	-0.026159211	-0.134967838	0.097995058	-0.042944528
185	2015	26	WHEELER	27	2.23	1.81	1489.8	639.75	3.24	1.38	0.21	1.03	0.01	41.82	42.94	0.19	0.75	0.03	533.89	0	6.461079038	1.175881924	0.322807874	-1.555897146	0.030529205	-4.509860006	3.733398606	3.75982708	-1.655481851	-0.286349627	-3.473768074	6.280191698	-6.907755279	-0.092549463	-0.425037716	-0.390976437	-0.534160932	-0.38226655	-0.392242347	-0.325172072	-0.144163413	-0.162257103	0.562387129	0.243857013	-0.548637486	-0.183513192	0.002362654	-0.311698754	-0.25200504
278	2016	26	WHEELER	23	2.43	1.54	1489.800049	639.7533391	3.244831391	1.378748396	0.206291669	1.031538039	0.012062071	41.81865252	42.94409453	0.189754092	0.748682192	0.032616315	533.8893412	0.000347753	6.461084258	1.177371524	0.321901161	-1.573628448	0.032019887	-4.338042592	3.733366385	3.759922428	-1.656770157	-0.288105906	-3.392743764	6.280190464	-6.609316518	-0.092543781	-0.423699453	-0.391344411	-0.541022684	-0.381925936	-0.351678616	-0.325240159	-0.143968663	-0.162311502	0.560024862	0.327428214	-0.548637928	-0.17804116	0.002369098	-0.310120474	-0.252561916
92	2014	26	WHEELER	26	4.61	1.75	1489.8	639.75	3.24	1.38	0.21	1.03	0.01	41.82	42.94	0.19	0.75	0.03	533.89	0	6.461079038	1.175881924	0.322807874	-1.555897146	0.030529205	-4.509860006	3.733398606	3.75982708	-1.655481851	-0.286349627	-3.473768074	6.280191698	-6.907755279	-0.092549463	-0.425037716	-0.390976437	-0.534160932	-0.38226655	-0.392242347	-0.325172072	-0.144163413	-0.162257103	0.562387129	0.243857013	-0.548637486	-0.183513192	0.002362654	-0.311698754	-0.25200504
279	2016	62	YORK	1	1	0.07	1491.030029	500.7853755	2.039769318	0.533040239	0.88785005	2.383991506	0.014494878	62.12968449	57.93778582	0.809275347	0.054502238	0.025285651	1845.59208	0.017867183	6.216179614	0.713326853	-0.627284089	-0.11782673	0.869195563	-4.167245761	4.129239981	4.059387036	-0.210381155	-2.891331935	-3.638732078	7.520555957	-3.970331215	-0.329030901	-0.757493721	-0.639984214	0.720106539	-0.082411285	-0.303822005	0.701058213	0.569181121	-0.025263052	-0.684343545	0.093269716	0.33269817	0.097634045	-0.299978116	-0.801791051	-0.835522605
93	2014	62	YORK	1	6	0.07	1491.03	500.79	2.04	0.53	0.89	2.38	0.01	62.13	57.94	0.81	0.05	0.03	1845.59	0.02	6.216188848	0.713439884	-0.632993258	-0.115410852	0.867520568	-4.509860006	4.129245059	4.059425251	-0.209487225	-2.975929646	-3.473768074	7.52055483	-3.863232841	-0.329023032	-0.757429824	-0.64087805	0.724084723	-0.083295244	-0.392242347	0.701074156	0.569286435	-0.025102746	-0.692414136	0.243857013	0.332696773	0.131194769	-0.299966716	-0.801671292	-0.839029003
186	2015	62	YORK	0	0	0	1491.03	500.79	2.04	0.53	0.89	2.38	0.01	62.13	57.94	0.81	0.05	0.03	1845.59	0.02	6.216188848	0.713439884	-0.632993258	-0.115410852	0.867520568	-4.509860006	4.129245059	4.059425251	-0.209487225	-2.975929646	-3.473768074	7.52055483	-3.863232841	-0.329023032	-0.757429824	-0.64087805	0.724084723	-0.083295244	-0.392242347	0.701074156	0.569286435	-0.025102746	-0.692414136	0.243857013	0.332696773	0.131194769	-0.299966716	-0.801671292	-0.839029003
[truncated: 18 more columns]
